# Supplementary material for: Bis{2-[2-(1H-indol-3-yl)ethyl­imino­meth­yl]phenolato-κ2 N,O}nickel(II) N,N-dimethyl­formamide disolvate
Source: Acta Crystallogr Sect E Struct Rep Online. 2008 May 10;64(Pt 6):m787. doi: 10.1107/S1600536808012968 (PMC2961391; doi:10.1107/S1600536808012968)
Supplement: Supplementary file 1 [file e-64-0m787-sup1.cif]

##############################################################################
###                                                                        ###
###        Electronic paper (Acta Crystallographica Section E)             ###
###                                                                        ###
##############################################################################
#                                                                            #
# This CIF contains the data in a paper accepted for publication in Acta     #
# Crystallographica Section E. It conforms to the requirements of Notes      #
# for Authors for Section E, and has been peer reviewed under the auspices   #
# of the IUCr Commission on Journals.                                        #
#                                                                            #
# Full details of the Crystallographic Information File format               #
# are given in the paper "The Crystallographic Information File (CIF):       #
# a New Standard Archive File for Crystallography" by S. R. Hall, F. H.      #
# Allen and I. D. Brown [Acta Cryst. (1991), A47, 655-685].                  #
#                                                                            #
# The current version of the core CIF dictionary is obtainable from          #
# ftp://ftp.iucr.org/pub/cif_core.dic. The current version number is 2.4.    #
#                                                                            #
# Software is freely available for graphical display of the structure(s) in  #
# this CIF.  For information consult the CIF home page http://www.iucr.org/  #
# cif/home.html                                                              #
#                                                                            #
# This file may be used for bona fide research purposes within the           #
# scientific community so long as proper attribution is given to the journal # 
# article from which it was obtained.                                        #
#                                                                            #
##############################################################################
                                             
data_global
_audit_creation_method     SHELXL-97
_journal_date_recd_electronic     2008-01-29
_journal_date_accepted     2008-05-02
_journal_name_full     'Acta Crystallographica, Section E'
_journal_year     2008
_journal_volume     64
_journal_issue      6
_journal_page_first     m787
_journal_page_last     m787
_journal_paper_category     QM
_journal_coeditor_code     SG2223
_publ_contact_author
;
     Dr. Seik Weng Ng
     Department of Chemistry
     University of Malaya
     50603 Kuala Lumpur
     Malaysia
;
_publ_contact_author_email     seikweng@um.edu.my
_publ_contact_author_fax     '03 7967 4193'
_publ_contact_author_phone     '03 7967 6778'
_publ_section_title
;\
Bis{2-[2-(1<i>H</i>-indol-3-yl)ethyliminomethyl]phenolato-\k^2^<i>N</i>,\
<i>O</i>}nickel(II) <i>N</i>,<i>N</i>-dimethylformamide disolvate
;
loop_
    _publ_author_name
    _publ_author_address
    'Ali, Hapipah M.'
;
     Department of Chemistry
     University of Malaya
     50603 Kuala Lumpur
     Malaysia
;
    'Mohamed Mustafa, Mohamed Ibrahim'
;
     Department of Chemistry
     University of Malaya
     50603 Kuala Lumpur
     Malaysia
;
    'Rizal, Mohd. Razali'
;
     Department of Chemistry
     University of Malaya
     50603 Kuala Lumpur
     Malaysia
;
    'Ng, Seik Weng'
;
     Department of Chemistry
     University of Malaya
     50603 Kuala Lumpur
     Malaysia
;
_publ_section_synopsis     .
data_I
_audit_creation_method     SHELXL-97
_chemical_name_systematic
;
Bis{2-[2-(1<i>H</i>-indol-3-yl)ethyliminomethyl]phenolato-
\k^2^<i>N</i>,<i>O</i>}nickel(II) <i>N</i>,<i>N</i>-dimethylformamide
disolvate
;
_chemical_name_common     ?
_chemical_formula_moiety     'C34 H28 N5 Ni O3, 2C3 H7 N O'
_chemical_formula_sum     'C40 H42 N6 Ni O4'
_chemical_formula_iupac     '[Ni (C17 H14 N2 O)2], 2C3 H7 N O'
_chemical_formula_weight     731.52
_chemical_melting_point     ?
_symmetry_cell_setting     Monoclinic
_symmetry_space_group_name_H-M     'C 2/c'
_symmetry_space_group_name_Hall     '-C 2yc'
loop_
    _symmetry_equiv_pos_as_xyz
    'x, y, z'
    '-x, y, -z+1/2'
    'x+1/2, y+1/2, z'
    '-x+1/2, y+1/2, -z+1/2'
    '-x, -y, -z'
    'x, -y, z-1/2'
    '-x+1/2, -y+1/2, -z'
    'x+1/2, -y+1/2, z-1/2'
_cell_length_a     38.927(2)
_cell_length_b     5.6999(3)
_cell_length_c     15.7560(8)
_cell_angle_alpha     90.00
_cell_angle_beta     98.489(2)
_cell_angle_gamma     90.00
_cell_volume     3457.6(3)
_cell_formula_units_Z     4
_cell_measurement_reflns_used     2399
_cell_measurement_theta_min     2.6
_cell_measurement_theta_max     28.5
_cell_measurement_temperature     103(2)
_exptl_crystal_description     Plate
_exptl_crystal_colour     Yellow
_exptl_crystal_size_max     0.70
_exptl_crystal_size_mid     0.32
_exptl_crystal_size_min     0.07
_exptl_crystal_density_diffrn     1.405
_exptl_crystal_density_meas     ?
_exptl_crystal_density_method     'not measured'
_exptl_crystal_F_000     1544
_exptl_absorpt_coefficient_mu     0.614
_exptl_absorpt_correction_type     Multi-scan
_exptl_absorpt_process_details     '(SADABS; Sheldrick, 1996)'
_exptl_absorpt_correction_T_min     0.6733
_exptl_absorpt_correction_T_max     0.9583
_exptl_special_details
;
A medium-focus collimator of 0.8 mm diameter was used on the diffractometer to
measure the somewhat large crystal.
;
_diffrn_ambient_temperature     103(2)
_diffrn_radiation_type     MoK\a
_diffrn_radiation_wavelength     0.71073
_diffrn_radiation_source     'medium-focus sealed tube'
_diffrn_radiation_monochromator     graphite
_diffrn_measurement_device_type     'Bruker APEXII'
_diffrn_measurement_method     '\f and \w'
_diffrn_detector_area_resol_mean     ?
_diffrn_reflns_number     7704
_diffrn_reflns_av_R_equivalents     0.0299
_diffrn_reflns_av_sigmaI/netI     0.0553
_diffrn_reflns_theta_min     2.61
_diffrn_reflns_theta_max     27.50
_diffrn_reflns_theta_full     27.50
_diffrn_measured_fraction_theta_max     0.972
_diffrn_measured_fraction_theta_full     0.972
_diffrn_reflns_limit_h_min     -48
_diffrn_reflns_limit_h_max     50
_diffrn_reflns_limit_k_min     -7
_diffrn_reflns_limit_k_max     5
_diffrn_reflns_limit_l_min     -19
_diffrn_reflns_limit_l_max     20
_diffrn_standards_number     0
_diffrn_standards_interval_count     0
_diffrn_standards_interval_time     0
_diffrn_standards_decay_%     0
_reflns_number_total     3875
_reflns_number_gt     2900
_reflns_threshold_expression     I>2\s(I)
_refine_ls_structure_factor_coef     Fsqd
_refine_ls_matrix_type     full
_refine_ls_R_factor_all     0.0703
_refine_ls_R_factor_gt     0.0479
_refine_ls_wR_factor_gt     0.1209
_refine_ls_wR_factor_ref     0.1326
_refine_ls_goodness_of_fit_ref     1.029
_refine_ls_restrained_S_all     1.029
_refine_ls_number_reflns     3875
_refine_ls_number_parameters     234
_refine_ls_number_restraints     0
_refine_ls_hydrogen_treatment     constr
_refine_ls_weighting_scheme     calc
_refine_ls_weighting_details
          'calc w=1/[\s^2^(Fo^2^)+(0.0586P)^2^+9.176P] where P=(Fo^2^+2Fc^2^)/3'
_atom_sites_solution_hydrogens     geom
_atom_sites_solution_primary     direct
_atom_sites_solution_secondary     difmap
_refine_ls_shift/su_max     0.001
_refine_ls_shift/su_mean     0.000
_refine_diff_density_max     0.821
_refine_diff_density_min     -0.479
_refine_ls_extinction_method     none
_refine_ls_extinction_coef     ?
loop_
    _atom_type_symbol
    _atom_type_description
    _atom_type_scat_dispersion_real
    _atom_type_scat_dispersion_imag
    _atom_type_scat_source
    'C' 'C' 0.0033 0.0016
                         'International Tables Vol C Tables 4.2.6.8 and 6.1.1.4'
    'H' 'H' 0.0000 0.0000
                         'International Tables Vol C Tables 4.2.6.8 and 6.1.1.4'
    'N' 'N' 0.0061 0.0033
                         'International Tables Vol C Tables 4.2.6.8 and 6.1.1.4'
    'O' 'O' 0.0106 0.0060
                         'International Tables Vol C Tables 4.2.6.8 and 6.1.1.4'
    'Ni' 'Ni' 0.3393 1.1124
                         'International Tables Vol C Tables 4.2.6.8 and 6.1.1.4'
_computing_data_collection     'APEX2 (Bruker, 2005)'
_computing_cell_refinement     'SAINT (Bruker, 2005)'
_computing_data_reduction     'SAINT (Bruker, 2005)'
_computing_structure_solution     'SHELXS97 (Sheldrick, 2008)'
_computing_structure_refinement     'SHELXL97 (Sheldrick, 2008)'
_computing_molecular_graphics     'X-SEED (Barbour, 2001)'
_computing_publication_material     'publCIF (Westrip, 2008)'
loop_
    _atom_site_type_symbol
    _atom_site_label
    _atom_site_fract_x
    _atom_site_fract_y
    _atom_site_fract_z
    _atom_site_U_iso_or_equiv
    _atom_site_adp_type
    _atom_site_calc_flag
    _atom_site_refinement_flags
    _atom_site_occupancy
    _atom_site_disorder_assembly
    _atom_site_disorder_group
    Ni Ni1 0.2500 0.7500 0.5000 0.01379(15) Uani d S 1 . .
    O O1 0.27749(5) 0.8616(4) 0.42443(12) 0.0208(5) Uani d . 1 . .
    O O2 0.08509(9) -0.4015(5) 0.56375(17) 0.0564(9) Uani d . 1 . .
    N N1 0.23434(6) 0.4881(4) 0.42765(14) 0.0151(5) Uani d . 1 . .
    N N3 0.11380(6) -0.0268(5) 0.48184(16) 0.0224(6) Uani d . 1 . .
    H H3N 0.1102 -0.1570 0.5092 0.027 Uiso calc R 1 . .
    N N4 0.06308(7) -0.7205(4) 0.62051(16) 0.0215(5) Uani d . 1 . .
    C C1 0.29181(7) 0.7412(5) 0.36804(16) 0.0169(5) Uani d . 1 . .
    C C2 0.32195(8) 0.8312(5) 0.34033(17) 0.0199(6) Uani d . 1 . .
    H H2 0.3311 0.9776 0.3618 0.024 Uiso calc R 1 . .
    C C3 0.33829(8) 0.7079(5) 0.28206(18) 0.0215(6) Uani d . 1 . .
    H H3 0.3589 0.7688 0.2650 0.026 Uiso calc R 1 . .
    C C4 0.32486(8) 0.4956(6) 0.24797(18) 0.0229(6) Uani d . 1 . .
    H H4 0.3360 0.4139 0.2071 0.027 Uiso calc R 1 . .
    C C5 0.29539(8) 0.4055(5) 0.27382(17) 0.0202(6) Uani d . 1 . .
    H H5 0.2860 0.2618 0.2501 0.024 Uiso calc R 1 . .
    C C6 0.27889(7) 0.5234(5) 0.33495(17) 0.0168(6) Uani d . 1 . .
    C C7 0.24926(7) 0.4181(5) 0.36379(16) 0.0165(6) Uani d . 1 . .
    H H7 0.2396 0.2842 0.3332 0.020 Uiso calc R 1 . .
    C C8 0.20526(7) 0.3382(5) 0.44577(18) 0.0169(6) Uani d . 1 . .
    H H8A 0.2087 0.2998 0.5077 0.020 Uiso calc R 1 . .
    H H8B 0.2058 0.1892 0.4137 0.020 Uiso calc R 1 . .
    C C9 0.16973(7) 0.4520(5) 0.42173(17) 0.0171(6) Uani d . 1 . .
    H H9A 0.1683 0.5944 0.4570 0.021 Uiso calc R 1 . .
    H H9B 0.1666 0.4997 0.3607 0.021 Uiso calc R 1 . .
    C C10 0.14497(8) 0.0886(5) 0.48646(19) 0.0211(6) Uani d . 1 . .
    H H10 0.1660 0.0388 0.5201 0.025 Uiso calc R 1 . .
    C C11 0.14169(7) 0.2850(5) 0.43600(17) 0.0175(6) Uani d . 1 . .
    C C12 0.10598(7) 0.2930(5) 0.39755(17) 0.0175(6) Uani d . 1 . .
    C C13 0.08600(8) 0.4471(6) 0.34154(18) 0.0229(7) Uani d . 1 . .
    H H13 0.0964 0.5807 0.3197 0.028 Uiso calc R 1 . .
    C C14 0.05115(8) 0.4034(6) 0.31834(19) 0.0286(7) Uani d . 1 . .
    H H14 0.0375 0.5091 0.2808 0.034 Uiso calc R 1 . .
    C C15 0.03524(8) 0.2044(6) 0.3492(2) 0.0283(8) Uani d . 1 . .
    H H15 0.0111 0.1779 0.3319 0.034 Uiso calc R 1 . .
    C C16 0.05416(8) 0.0488(6) 0.40391(19) 0.0249(7) Uani d . 1 . .
    H H16 0.0435 -0.0851 0.4248 0.030 Uiso calc R 1 . .
    C C17 0.08943(8) 0.0937(5) 0.42782(17) 0.0192(6) Uani d . 1 . .
    C C18 0.08801(10) -0.5798(7) 0.6027(2) 0.0379(9) Uani d . 1 . .
    H H18 0.1111 -0.6275 0.6237 0.045 Uiso calc R 1 . .
    C C19 0.02741(10) -0.6713(8) 0.5891(3) 0.0472(10) Uani d . 1 . .
    H H19A 0.0258 -0.5257 0.5557 0.071 Uiso calc R 1 . .
    H H19B 0.0145 -0.6537 0.6376 0.071 Uiso calc R 1 . .
    H H19C 0.0175 -0.8008 0.5525 0.071 Uiso calc R 1 . .
    C C20 0.07081(13) -0.9334(7) 0.6694(3) 0.0521(11) Uani d . 1 . .
    H H20A 0.0960 -0.9503 0.6844 0.078 Uiso calc R 1 . .
    H H20B 0.0615 -1.0684 0.6350 0.078 Uiso calc R 1 . .
    H H20C 0.0602 -0.9258 0.7220 0.078 Uiso calc R 1 . .
loop_
    _atom_site_aniso_label
    _atom_site_aniso_U_11
    _atom_site_aniso_U_22
    _atom_site_aniso_U_33
    _atom_site_aniso_U_12
    _atom_site_aniso_U_13
    _atom_site_aniso_U_23
    Ni1 0.0150(3) 0.0131(3) 0.0133(2) -0.0029(2) 0.00219(17) -0.0008(2)
    O1 0.0248(11) 0.0184(11) 0.0203(10) -0.0039(9) 0.0075(8) -0.0011(9)
    O2 0.105(3) 0.0285(15) 0.0453(15) -0.0269(16) 0.0436(16) -0.0058(13)
    N1 0.0133(12) 0.0132(12) 0.0182(11) -0.0002(9) -0.0001(9) 0.0026(9)
    N3 0.0214(13) 0.0202(13) 0.0256(13) -0.0042(11) 0.0038(10) 0.0072(11)
    N4 0.0240(13) 0.0171(13) 0.0244(12) -0.0027(11) 0.0074(10) 0.0012(10)
    C1 0.0200(14) 0.0164(13) 0.0135(12) 0.0025(13) -0.0003(10) 0.0036(12)
    C2 0.0231(15) 0.0189(14) 0.0174(13) -0.0020(12) 0.0025(11) 0.0020(11)
    C3 0.0193(14) 0.0256(17) 0.0199(13) 0.0008(12) 0.0042(11) 0.0095(12)
    C4 0.0265(16) 0.0245(16) 0.0186(13) 0.0070(13) 0.0063(12) 0.0017(12)
    C5 0.0252(16) 0.0189(15) 0.0163(13) 0.0008(12) 0.0025(11) -0.0004(11)
    C6 0.0179(14) 0.0167(14) 0.0154(12) 0.0020(12) 0.0015(10) 0.0022(11)
    C7 0.0180(14) 0.0171(14) 0.0128(12) 0.0009(11) -0.0027(10) 0.0005(11)
    C8 0.0168(14) 0.0147(13) 0.0191(13) -0.0041(11) 0.0023(11) -0.0006(11)
    C9 0.0178(14) 0.0170(14) 0.0163(13) -0.0013(12) 0.0019(10) 0.0017(11)
    C10 0.0183(15) 0.0207(15) 0.0242(14) -0.0010(12) 0.0027(11) 0.0032(12)
    C11 0.0192(14) 0.0176(15) 0.0161(12) -0.0006(11) 0.0039(10) -0.0022(11)
    C12 0.0204(14) 0.0193(15) 0.0136(12) -0.0013(11) 0.0052(10) -0.0027(11)
    C13 0.0233(16) 0.0268(17) 0.0184(14) 0.0003(13) 0.0020(12) 0.0017(12)
    C14 0.0201(16) 0.042(2) 0.0217(14) 0.0034(14) -0.0018(12) 0.0025(14)
    C15 0.0197(15) 0.040(2) 0.0250(15) -0.0045(14) 0.0029(12) -0.0057(14)
    C16 0.0205(16) 0.0300(18) 0.0255(15) -0.0066(13) 0.0074(12) -0.0040(13)
    C17 0.0198(15) 0.0189(15) 0.0195(13) -0.0034(12) 0.0050(11) -0.0020(12)
    C18 0.043(2) 0.037(2) 0.0393(19) -0.0171(17) 0.0231(16) -0.0175(17)
    C19 0.029(2) 0.064(3) 0.047(2) -0.0047(19) 0.0017(17) -0.010(2)
    C20 0.081(3) 0.032(2) 0.045(2) 0.012(2) 0.016(2) 0.0071(19)
loop_
    _geom_bond_atom_site_label_1
    _geom_bond_atom_site_label_2
    _geom_bond_site_symmetry_2
    _geom_bond_distance
    _geom_bond_publ_flag
    Ni1 O1 7_566 1.829(2) ?
    Ni1 O1 . 1.829(2) yes
    Ni1 N1 7_566 1.922(2) ?
    Ni1 N1 . 1.922(2) yes
    O1 C1 . 1.310(3) ?
    O2 C18 . 1.184(5) ?
    N1 C7 . 1.297(3) ?
    N1 C8 . 1.479(3) ?
    N3 C17 . 1.363(4) ?
    N3 C10 . 1.373(4) ?
    N3 H3N . 0.8800 ?
    N4 C18 . 1.320(4) ?
    N4 C19 . 1.431(4) ?
    N4 C20 . 1.445(4) ?
    C1 C2 . 1.408(4) ?
    C1 C6 . 1.410(4) ?
    C2 C3 . 1.383(4) ?
    C2 H2 . 0.9500 ?
    C3 C4 . 1.394(4) ?
    C3 H3 . 0.9500 ?
    C4 C5 . 1.372(4) ?
    C4 H4 . 0.9500 ?
    C5 C6 . 1.405(4) ?
    C5 H5 . 0.9500 ?
    C6 C7 . 1.432(4) ?
    C7 H7 . 0.9500 ?
    C8 C9 . 1.524(4) ?
    C8 H8A . 0.9900 ?
    C8 H8B . 0.9900 ?
    C9 C11 . 1.490(4) ?
    C9 H9A . 0.9900 ?
    C9 H9B . 0.9900 ?
    C10 C11 . 1.368(4) ?
    C10 H10 . 0.9500 ?
    C11 C12 . 1.433(4) ?
    C12 C13 . 1.397(4) ?
    C12 C17 . 1.423(4) ?
    C13 C14 . 1.375(4) ?
    C13 H13 . 0.9500 ?
    C14 C15 . 1.412(5) ?
    C14 H14 . 0.9500 ?
    C15 C16 . 1.373(5) ?
    C15 H15 . 0.9500 ?
    C16 C17 . 1.393(4) ?
    C16 H16 . 0.9500 ?
    C18 H18 . 0.9500 ?
    C19 H19A . 0.9800 ?
    C19 H19B . 0.9800 ?
    C19 H19C . 0.9800 ?
    C20 H20A . 0.9800 ?
    C20 H20B . 0.9800 ?
    C20 H20C . 0.9800 ?
loop_
    _geom_angle_atom_site_label_1
    _geom_angle_atom_site_label_2
    _geom_angle_atom_site_label_3
    _geom_angle_site_symmetry_1
    _geom_angle_site_symmetry_3
    _geom_angle
    _geom_angle_publ_flag
    O1 Ni1 O1 7_566 . 180.00(10) ?
    O1 Ni1 N1 7_566 7_566 92.81(9) ?
    O1 Ni1 N1 . 7_566 87.19(9) ?
    O1 Ni1 N1 7_566 . 87.19(9) ?
    O1 Ni1 N1 . . 92.81(9) ?
    N1 Ni1 N1 7_566 . 180.0000(10)
                                 ?
    C1 O1 Ni1 . . 127.41(19) ?
    C7 N1 C8 . . 114.6(2) ?
    C7 N1 Ni1 . . 124.0(2) ?
    C8 N1 Ni1 . . 121.26(17) ?
    C17 N3 C10 . . 108.6(2) ?
    C17 N3 H3N . . 125.7 ?
    C10 N3 H3N . . 125.7 ?
    C18 N4 C19 . . 120.9(3) ?
    C18 N4 C20 . . 121.4(3) ?
    C19 N4 C20 . . 117.6(3) ?
    O1 C1 C2 . . 118.5(3) ?
    O1 C1 C6 . . 123.2(2) ?
    C2 C1 C6 . . 118.3(3) ?
    C3 C2 C1 . . 120.4(3) ?
    C3 C2 H2 . . 119.8 ?
    C1 C2 H2 . . 119.8 ?
    C2 C3 C4 . . 120.9(3) ?
    C2 C3 H3 . . 119.5 ?
    C4 C3 H3 . . 119.5 ?
    C5 C4 C3 . . 119.5(3) ?
    C5 C4 H4 . . 120.2 ?
    C3 C4 H4 . . 120.2 ?
    C4 C5 C6 . . 120.7(3) ?
    C4 C5 H5 . . 119.6 ?
    C6 C5 H5 . . 119.6 ?
    C5 C6 C1 . . 120.0(3) ?
    C5 C6 C7 . . 119.2(3) ?
    C1 C6 C7 . . 120.8(2) ?
    N1 C7 C6 . . 126.2(3) ?
    N1 C7 H7 . . 116.9 ?
    C6 C7 H7 . . 116.9 ?
    N1 C8 C9 . . 113.5(2) ?
    N1 C8 H8A . . 108.9 ?
    C9 C8 H8A . . 108.9 ?
    N1 C8 H8B . . 108.9 ?
    C9 C8 H8B . . 108.9 ?
    H8A C8 H8B . . 107.7 ?
    C11 C9 C8 . . 110.4(2) ?
    C11 C9 H9A . . 109.6 ?
    C8 C9 H9A . . 109.6 ?
    C11 C9 H9B . . 109.6 ?
    C8 C9 H9B . . 109.6 ?
    H9A C9 H9B . . 108.1 ?
    C11 C10 N3 . . 110.8(3) ?
    C11 C10 H10 . . 124.6 ?
    N3 C10 H10 . . 124.6 ?
    C10 C11 C12 . . 105.9(2) ?
    C10 C11 C9 . . 127.1(3) ?
    C12 C11 C9 . . 127.0(2) ?
    C13 C12 C17 . . 118.4(3) ?
    C13 C12 C11 . . 134.6(3) ?
    C17 C12 C11 . . 107.0(2) ?
    C14 C13 C12 . . 119.3(3) ?
    C14 C13 H13 . . 120.3 ?
    C12 C13 H13 . . 120.3 ?
    C13 C14 C15 . . 121.3(3) ?
    C13 C14 H14 . . 119.3 ?
    C15 C14 H14 . . 119.3 ?
    C16 C15 C14 . . 120.9(3) ?
    C16 C15 H15 . . 119.6 ?
    C14 C15 H15 . . 119.6 ?
    C15 C16 C17 . . 117.9(3) ?
    C15 C16 H16 . . 121.1 ?
    C17 C16 H16 . . 121.1 ?
    N3 C17 C16 . . 130.1(3) ?
    N3 C17 C12 . . 107.7(3) ?
    C16 C17 C12 . . 122.2(3) ?
    O2 C18 N4 . . 127.9(4) ?
    O2 C18 H18 . . 116.1 ?
    N4 C18 H18 . . 116.1 ?
    N4 C19 H19A . . 109.5 ?
    N4 C19 H19B . . 109.5 ?
    H19A C19 H19B . . 109.5 ?
    N4 C19 H19C . . 109.5 ?
    H19A C19 H19C . . 109.5 ?
    H19B C19 H19C . . 109.5 ?
    N4 C20 H20A . . 109.5 ?
    N4 C20 H20B . . 109.5 ?
    H20A C20 H20B . . 109.5 ?
    N4 C20 H20C . . 109.5 ?
    H20A C20 H20C . . 109.5 ?
    H20B C20 H20C . . 109.5 ?
loop_
    _geom_torsion_atom_site_label_1
    _geom_torsion_atom_site_label_2
    _geom_torsion_atom_site_label_3
    _geom_torsion_atom_site_label_4
    _geom_torsion_site_symmetry_1
    _geom_torsion_site_symmetry_2
    _geom_torsion_site_symmetry_3
    _geom_torsion_site_symmetry_4
    _geom_torsion
    _geom_torsion_publ_flag
    N1 Ni1 O1 C1 7_566 . . . 153.4(2) ?
    N1 Ni1 O1 C1 . . . . -26.6(2) ?
    O1 Ni1 N1 C7 7_566 . . . -164.6(2) ?
    O1 Ni1 N1 C7 . . . . 15.4(2) ?
    O1 Ni1 N1 C8 7_566 . . . 10.6(2) ?
    O1 Ni1 N1 C8 . . . . -169.4(2) ?
    Ni1 O1 C1 C2 . . . . -155.2(2) ?
    Ni1 O1 C1 C6 . . . . 23.5(4) ?
    O1 C1 C2 C3 . . . . 178.8(3) ?
    C6 C1 C2 C3 . . . . 0.0(4) ?
    C1 C2 C3 C4 . . . . 1.6(4) ?
    C2 C3 C4 C5 . . . . -1.3(4) ?
    C3 C4 C5 C6 . . . . -0.8(4) ?
    C4 C5 C6 C1 . . . . 2.4(4) ?
    C4 C5 C6 C7 . . . . -176.7(3) ?
    O1 C1 C6 C5 . . . . 179.3(3) ?
    C2 C1 C6 C5 . . . . -2.0(4) ?
    O1 C1 C6 C7 . . . . -1.6(4) ?
    C2 C1 C6 C7 . . . . 177.1(3) ?
    C8 N1 C7 C6 . . . . -177.0(3) ?
    Ni1 N1 C7 C6 . . . . -1.5(4) ?
    C5 C6 C7 N1 . . . . 169.8(3) ?
    C1 C6 C7 N1 . . . . -9.3(4) ?
    C7 N1 C8 C9 . . . . -108.6(3) ?
    Ni1 N1 C8 C9 . . . . 75.7(3) ?
    N1 C8 C9 C11 . . . . 176.0(2) ?
    C17 N3 C10 C11 . . . . 0.0(3) ?
    N3 C10 C11 C12 . . . . 0.2(3) ?
    N3 C10 C11 C9 . . . . -178.0(3) ?
    C8 C9 C11 C10 . . . . 19.2(4) ?
    C8 C9 C11 C12 . . . . -158.7(3) ?
    C10 C11 C12 C13 . . . . 179.0(3) ?
    C9 C11 C12 C13 . . . . -2.8(5) ?
    C10 C11 C12 C17 . . . . -0.3(3) ?
    C9 C11 C12 C17 . . . . 177.9(3) ?
    C17 C12 C13 C14 . . . . 0.8(4) ?
    C11 C12 C13 C14 . . . . -178.5(3) ?
    C12 C13 C14 C15 . . . . -0.7(5) ?
    C13 C14 C15 C16 . . . . 0.4(5) ?
    C14 C15 C16 C17 . . . . 0.0(4) ?
    C10 N3 C17 C16 . . . . -178.7(3) ?
    C10 N3 C17 C12 . . . . -0.2(3) ?
    C15 C16 C17 N3 . . . . 178.4(3) ?
    C15 C16 C17 C12 . . . . 0.1(4) ?
    C13 C12 C17 N3 . . . . -179.1(2) ?
    C11 C12 C17 N3 . . . . 0.3(3) ?
    C13 C12 C17 C16 . . . . -0.4(4) ?
    C11 C12 C17 C16 . . . . 179.0(3) ?
    C19 N4 C18 O2 . . . . 2.6(5) ?
    C20 N4 C18 O2 . . . . -179.7(3) ?
loop_
    _geom_hbond_atom_site_label_D
    _geom_hbond_atom_site_label_H
    _geom_hbond_atom_site_label_A
    _geom_hbond_site_symmetry_A
    _geom_hbond_distance_DH
    _geom_hbond_distance_HA
    _geom_hbond_distance_DA
    _geom_hbond_angle_DHA
    _geom_hbond_publ_flag
    N3 H3N O2 . 0.88 1.97 2.811(3) 159.4 no
