# Supplementary material for: Bis{2-[2-(1H-indol-3-yl)ethyl­imino­meth­yl]phenolato-κ2 N,O}nickel(II) N,N-dimethyl­formamide disolvate
Source: Acta Crystallogr Sect E Struct Rep Online. 2008 May 10;64(Pt 6):m787. doi: 10.1107/S1600536808012968 (PMC2961391; doi:10.1107/S1600536808012968)
Supplement: Supplementary file 2 [file e-64-0m787-Isup2.hkl]

# 
# h,k,l, Fc-squared, Fo-squared, sigma(Fo-squared) and status flag 
# 
data_I
_shelx_title '  C2/c' 
_shelx_refln_list_code          4 
_shelx_F_calc_maximum      362.66 
_exptl_crystal_F_000      1544.00 
_reflns_d_resolution_high  0.7696 
 
loop_ 
 _symmetry_equiv_pos_as_xyz 
 'x, y, z' 
 '-x, y, -z+1/2' 
 'x+1/2, y+1/2, z' 
 '-x+1/2, y+1/2, -z+1/2' 
 '-x, -y, -z' 
 'x, -y, z-1/2' 
 '-x+1/2, -y+1/2, -z' 
 'x+1/2, -y+1/2, z-1/2' 
 
_cell_length_a    38.9265 
_cell_length_b     5.6999 
_cell_length_c    15.7560 
_cell_angle_alpha  90.000 
_cell_angle_beta   98.489 
_cell_angle_gamma  90.000 
 
_shelx_F_squared_multiplier     1.000 
 
loop_ 
 _refln_index_h 
 _refln_index_k 
 _refln_index_l 
 _refln_F_squared_calc 
 _refln_F_squared_meas 
 _refln_F_squared_sigma 
 _refln_observed_status 
  10   0   0    11345.59    10833.39    282.87 o 
  12   0   0    19590.56    19389.93    461.25 o 
  14   0   0     5948.00     6083.07    203.63 o 
  16   0   0     3781.80     4613.70    182.68 o 
  18   0   0      771.76      675.81     94.20 o 
  20   0   0     3866.45     4152.32    193.35 o 
  22   0   0     5228.37     4971.87    131.13 o 
  24   0   0    11047.10    11057.84    355.47 o 
  26   0   0    18082.70    18817.69    524.75 o 
  28   0   0     6418.77     7027.31    295.23 o 
  30   0   0     4585.21     4028.71    236.94 o 
  32   0   0      145.18      299.78    137.92 o 
  34   0   0     1309.19     1292.42    178.39 o 
  36   0   0     9854.04     9433.37    386.70 o 
  38   0   0     4673.08     5405.31    296.53 o 
  40   0   0      786.71      660.46    163.55 o 
  42   0   0     3804.99     3768.74    271.16 o 
  44   0   0     3219.78     3721.38    272.98 o 
  46   0   0     2197.05     1868.43    228.87 o 
  48   0   0     1259.01     1513.35    223.14 o 
  50   0   0     1671.80     2556.08    268.29 o 
   1   1   0      113.46       95.89      8.70 o 
   3   1   0      786.61      756.14     24.15 o 
   5   1   0      168.11      106.67     14.48 o 
   7   1   0     3774.62     4330.03     52.21 o 
   9   1   0      843.82      648.41     36.75 o 
  11   1   0     2443.70     2397.82     51.61 o 
  13   1   0     6076.14     6387.80    115.15 o 
  15   1   0     9620.76     9114.56    152.16 o 
  17   1   0      351.81      149.89     72.99 o 
  19   1   0     6439.42     6983.07    247.48 o 
  21   1   0     1348.17     1316.49    125.30 o 
  23   1   0     1280.76     1362.55    133.76 o 
  25   1   0      350.86      366.40    110.99 o 
  27   1   0     2014.36     1842.67    169.02 o 
  29   1   0       49.52       36.95     80.92 o 
  31   1   0       80.27      101.18     99.73 o 
  33   1   0      119.47       75.70     85.14 o 
  35   1   0       55.96       55.63     85.33 o 
  37   1   0       92.18      186.00     89.27 o 
  39   1   0      292.81      333.39     98.28 o 
  41   1   0       90.49       32.51     90.92 o 
  43   1   0       21.62       71.82     97.80 o 
  45   1   0       79.64      164.54    101.98 o 
  47   1   0      805.90     1084.08    142.01 o 
  49   1   0        3.80     -192.34    165.89 o 
   0   2   0      205.28      218.33     23.59 o 
   2   2   0     3618.69     3402.26     46.62 o 
   4   2   0    13214.59    12288.61    116.90 o 
   6   2   0      695.85      880.49     27.33 o 
   8   2   0     8119.02     8814.58     97.18 o 
  10   2   0     5220.36     4792.32     69.57 o 
  12   2   0     1010.99     1244.13     37.90 o 
  14   2   0      594.88      489.81     35.61 o 
  16   2   0     3543.50     3311.11     86.67 o 
  18   2   0    10778.72    11029.52    206.29 o 
  20   2   0    10596.96    11169.97    213.27 o 
  22   2   0    16025.27    15934.90    288.38 o 
  24   2   0     1055.16     1046.23     64.93 o 
  26   2   0     4361.67     4197.07    120.41 o 
  28   2   0    11166.27    11301.49    328.21 o 
  30   2   0       26.01       48.67     48.92 o 
  32   2   0     4728.99     4765.78    139.38 o 
  34   2   0     3974.71     3910.97    175.13 o 
  36   2   0      103.70        7.29    113.07 o 
  38   2   0      121.26      130.63     95.57 o 
  40   2   0      242.78      325.48    103.22 o 
  42   2   0     1904.63     2272.18    165.49 o 
  44   2   0     1382.83     1425.46    147.80 o 
  46   2   0     2440.84     2988.97    192.93 o 
  48   2   0     2125.83     2490.27    188.10 o 
   1   3   0     5223.45     5747.39     98.61 o 
   3   3   0     2371.87     2793.08     63.51 o 
   5   3   0       87.19       92.17     32.84 o 
   7   3   0     2912.25     3089.63     66.33 o 
   9   3   0      784.37      838.36     40.07 o 
  11   3   0      288.73      342.29     31.33 o 
  13   3   0     1309.81     1516.99     53.41 o 
  15   3   0     1128.43     1298.46     76.75 o 
  17   3   0     1132.64     1277.49     64.19 o 
  19   3   0      939.64     1038.90     60.67 o 
  21   3   0     1451.97     1654.40     79.76 o 
  23   3   0       22.87       38.32     39.74 o 
  25   3   0     7178.18     6992.20    156.21 o 
  27   3   0     1818.18     2199.39     79.60 o 
  29   3   0        1.24      -50.15     33.43 o 
  31   3   0      445.16      453.06    125.17 o 
  33   3   0        7.26       70.91    108.78 o 
  35   3   0      502.06      559.49    144.04 o 
  37   3   0        0.06      110.47    124.78 o 
  39   3   0      203.59      394.63    138.44 o 
  41   3   0      325.59      522.15    149.50 o 
  43   3   0      391.65      459.40    122.30 o 
  45   3   0     1150.62      854.09    141.15 o 
   0   4   0     6872.35     7139.38    179.15 o 
   2   4   0     5873.99     6221.27    132.97 o 
   4   4   0     2553.45     2334.46     81.43 o 
   6   4   0     1311.91     1173.71    100.94 o 
   8   4   0     5062.57     5358.93    121.44 o 
  10   4   0     7393.61     7360.75    148.10 o 
  12   4   0     2222.66     2273.80     94.65 o 
  14   4   0     5744.27     5764.94    152.33 o 
  16   4   0     5021.31     5548.77    115.63 o 
  18   4   0       26.24       -2.30     32.48 o 
  20   4   0      724.86      829.70     65.24 o 
  22   4   0     4764.83     5007.05    132.93 o 
  24   4   0      434.89      677.50    129.85 o 
  26   4   0     1331.09     1692.00    177.74 o 
  28   4   0     3065.96     3151.61    225.36 o 
  30   4   0       45.76       55.95    114.24 o 
  32   4   0      413.66      399.19    140.39 o 
  34   4   0      526.67      740.61    163.68 o 
  36   4   0      753.44      724.60    166.81 o 
  38   4   0      386.99      433.15    156.27 o 
  40   4   0       31.49      -16.78    133.63 o 
  42   4   0      371.46       -9.24    149.89 o 
   1   5   0       11.45       51.52     56.63 o 
   3   5   0      185.47      170.40     49.90 o 
   5   5   0       12.07       24.72     45.84 o 
   7   5   0       30.09       23.68     53.51 o 
   9   5   0       29.04      -46.51     49.33 o 
  11   5   0      186.94      255.56     60.26 o 
  13   5   0       52.72      -24.29     47.02 o 
  15   5   0     1222.00     1356.22     85.17 o 
  17   5   0      207.75      205.35     56.80 o 
  19   5   0       60.02      -63.76     83.14 o 
  21   5   0      769.98      707.56    131.41 o 
  23   5   0     1684.94     1905.90    178.00 o 
  25   5   0      309.40      304.60    118.53 o 
  27   5   0       44.69      177.74    114.24 o 
  29   5   0     1337.34     1384.93    185.41 o 
  31   5   0      137.99      104.74    119.70 o 
  33   5   0        2.32     -114.11    111.38 o 
  35   5   0      184.76       84.18    138.96 o 
   6   6   0     5270.36     5067.47    319.30 o 
   8   6   0      708.61      777.67    110.73 o 
  10   6   0     1924.73     2071.47    113.23 o 
  12   6   0     2987.62     3281.95    136.41 o 
  14   6   0       50.43      -81.97     86.40 o 
  16   6   0      991.60     1393.52    168.63 o 
  18   6   0     5971.12     6139.02    301.21 o 
  20   6   0     6242.75     6395.22    312.79 o 
  22   6   0     1500.75     1445.04    183.85 o 
  24   6   0     3052.99     3287.97    240.71 o 
  26   6   0     2385.49     2603.96    222.75 o 
  28   6   0      353.17      405.04    144.30 o 
  11   7   0      529.07      538.15    130.89 o 
  13   7   0       75.87      214.69    113.72 o 
  15   7   0        1.17       41.90    102.14 o 
 -49   1   1       19.99       27.49    108.89 o 
 -47   1   1       13.21      -35.94    149.24 o 
 -45   1   1     1413.66     1377.36    144.32 o 
 -43   1   1     1106.44     1000.32    154.58 o 
 -41   1   1     2451.09     2485.27    162.46 o 
 -39   1   1     2499.82     2327.95    153.27 o 
 -37   1   1       37.94       42.54     86.32 o 
 -35   1   1     3482.21     3264.23    269.47 o 
 -33   1   1     7407.22     6602.84    242.08 o 
 -31   1   1     2158.47     2078.70    136.76 o 
 -29   1   1     5179.17     4489.47    175.08 o 
 -27   1   1      578.91      557.08     89.24 o 
 -25   1   1     3761.11     3125.33    193.35 o 
 -23   1   1    13972.99    13320.65    396.85 o 
 -21   1   1       16.94      121.14     80.28 o 
 -19   1   1      824.41      604.64     95.89 o 
 -17   1   1     3064.34     2421.55    140.78 o 
 -15   1   1      254.46      156.29     48.02 o 
 -13   1   1     7789.52     7403.71    137.94 o 
 -11   1   1     5107.24     4948.59     91.15 o 
  -9   1   1      895.87      767.64     37.87 o 
  -7   1   1    20237.33    18472.67    208.89 o 
  -5   1   1       24.35        3.15     13.85 o 
  -3   1   1    18403.43    18130.67    184.93 o 
  -1   1   1     2938.81     2789.73     51.00 o 
   1   1   1    11219.86    11294.71    109.92 o 
   3   1   1   131522.61   127417.47   1090.98 o 
   5   1   1    11088.78    10845.79    115.08 o 
   7   1   1    14298.72    13219.81    181.21 o 
   9   1   1      630.22      489.57     30.68 o 
  11   1   1    11200.02    10768.50    126.81 o 
  13   1   1     8357.99     8186.99    118.22 o 
  15   1   1    23086.68    22993.14    313.36 o 
  17   1   1      712.62      434.97     86.92 o 
  19   1   1      517.35      704.31    101.23 o 
  21   1   1     1292.98     1034.33     56.22 o 
  23   1   1      734.81      676.55     52.26 o 
  25   1   1     6002.83     5567.53    315.59 o 
  27   1   1      186.17      160.60     47.24 o 
  29   1   1     5442.48     5100.90    139.79 o 
  31   1   1     6864.07     6626.34    219.91 o 
  33   1   1     3692.50     3223.94    166.90 o 
  35   1   1     3172.05     3056.09    162.54 o 
  37   1   1     1008.17     1096.30    132.98 o 
  39   1   1     1773.50     1612.82    141.03 o 
  41   1   1      737.30      956.63    128.23 o 
  43   1   1     1466.76     1595.59    147.74 o 
  45   1   1      480.13      366.26    115.28 o 
  47   1   1      925.32      920.45    139.62 o 
  49   1   1      160.40       35.23    113.36 o 
 -48   2   1      149.93       85.26    112.04 o 
 -46   2   1       48.26      -34.11    136.29 o 
 -44   2   1      386.89      375.61    248.84 o 
 -42   2   1      686.68      652.64    119.83 o 
 -40   2   1     1568.57     1486.74    150.87 o 
 -38   2   1       15.34       19.53     87.66 o 
 -36   2   1      137.70      182.66     48.07 o 
 -34   2   1       77.26       41.04     50.29 o 
 -32   2   1     1506.66     1501.16     85.87 o 
 -30   2   1        1.16        7.22     40.43 o 
 -28   2   1      480.86      521.18     59.07 o 
 -26   2   1       27.97       43.39     39.04 o 
 -24   2   1      510.67      525.90     54.18 o 
 -22   2   1      286.57      306.21     74.49 o 
 -20   2   1     2153.70     2213.27     82.30 o 
 -18   2   1        0.11        5.46     52.05 o 
 -16   2   1      186.42      215.58     34.55 o 
 -14   2   1     1509.60     1764.97     66.49 o 
 -12   2   1     3654.86     3362.11     81.18 o 
 -10   2   1     2021.70     1915.53     60.92 o 
  -8   2   1      107.63       77.82     20.16 o 
  -6   2   1     2323.58     2230.28     45.76 o 
  -4   2   1      138.46       64.21     15.84 o 
  -2   2   1     9001.09     8594.59     88.28 o 
   0   2   1    10135.13    11058.23    100.70 o 
   2   2   1     4810.87     3931.16     47.87 o 
   4   2   1      257.84      352.31     26.36 o 
   6   2   1      946.94      865.14     25.40 o 
   8   2   1     3776.60     3887.76     57.45 o 
  10   2   1      440.29      313.23     22.61 o 
  12   2   1     1943.86     1770.75     37.26 o 
  14   2   1     2504.29     2487.39     57.69 o 
  16   2   1     2878.38     2880.35     71.03 o 
  18   2   1       15.24       37.47     69.74 o 
  20   2   1      755.65      845.48    108.91 o 
  22   2   1      189.84      163.61     39.94 o 
  24   2   1     3323.47     3359.25     94.42 o 
  26   2   1     1406.39     1494.66     47.82 o 
  28   2   1     3691.92     3432.21     75.76 o 
  30   2   1     1259.64     1255.55     68.58 o 
  32   2   1      694.77      622.91     52.60 o 
  34   2   1       72.53        7.03    112.94 o 
  36   2   1       85.78      -86.92    103.83 o 
  38   2   1        7.24       46.84    118.53 o 
  40   2   1      301.16      310.84    108.45 o 
  42   2   1       17.47      -53.64     92.12 o 
  44   2   1       22.87      -87.06     97.09 o 
  46   2   1       31.11      -83.69    102.71 o 
 -45   3   1     1965.30     2259.12    178.83 o 
 -43   3   1     1279.13     1267.23    144.01 o 
 -41   3   1     2677.98     2854.93    180.99 o 
 -39   3   1     2760.30     2853.65    237.85 o 
 -37   3   1     1907.31     2296.64    212.48 o 
 -35   3   1      158.47      221.32    119.70 o 
 -33   3   1      317.64      464.38    130.24 o 
 -31   3   1     3086.98     3600.25    229.26 o 
 -29   3   1      112.70      222.87     40.09 o 
 -27   3   1     2073.12     2110.63     85.94 o 
 -25   3   1     6609.60     6210.74    152.85 o 
 -21   3   1     8624.43     8494.76    188.81 o 
 -19   3   1    13441.83    13265.78    257.51 o 
 -17   3   1    13649.79    13538.45    206.93 o 
 -15   3   1     4791.80     4300.18     93.00 o 
 -13   3   1    13127.34    12876.66    197.45 o 
 -11   3   1    16215.52    16066.34    235.29 o 
  -9   3   1     1558.72     1255.89     53.76 o 
  -7   3   1     7166.19     6521.24    120.43 o 
  -5   3   1     2214.47     2104.88     57.07 o 
  -3   3   1     2216.03     1859.82    114.51 o 
  -1   3   1    10631.59    10495.08    134.39 o 
   1   3   1     9287.81     9094.96    108.99 o 
   3   3   1    17420.78    17752.52    197.55 o 
   5   3   1    10601.59    10558.76    143.98 o 
   7   3   1      537.62      362.76     40.91 o 
   9   3   1     6780.47     5966.50     94.96 o 
  11   3   1     9767.04     9681.42    134.53 o 
  13   3   1     3552.41     2915.13     84.92 o 
  15   3   1     2254.64     2076.20     51.37 o 
  17   3   1     1066.44     1084.71    208.90 o 
  19   3   1     8139.54     7750.09    187.49 o 
  23   3   1     7505.92     7635.98    290.67 o 
  25   3   1    18346.10    18692.00    534.90 o 
  27   3   1      906.36     1028.29    145.34 o 
  29   3   1     6951.27     7385.12    311.10 o 
  31   3   1     3530.62     3476.77    228.35 o 
  33   3   1       46.73       28.63    110.86 o 
  35   3   1     1871.42     1735.20    190.49 o 
  37   3   1      416.35      388.26    136.10 o 
  39   3   1      737.04      673.21    157.05 o 
  41   3   1       93.38      112.94    127.77 o 
  43   3   1       59.71       71.82    135.32 o 
  45   3   1      738.11      848.81    139.85 o 
 -42   4   1        0.62      -25.50    138.57 o 
 -40   4   1      289.63      121.66    146.12 o 
 -38   4   1        2.07      -89.00    124.65 o 
 -36   4   1       25.79      -19.00    121.40 o 
 -34   4   1        1.61      -28.89    112.81 o 
 -32   4   1      347.68      380.06    137.14 o 
 -30   4   1      114.77       27.97    112.68 o 
 -28   4   1      402.14      452.67    131.41 o 
 -26   4   1      219.40      163.16    106.43 o 
 -24   4   1     1255.80     1364.34     76.49 o 
 -22   4   1     7204.36     7254.96    339.86 o 
 -20   4   1        0.25      -33.31     51.79 o 
 -18   4   1      288.58      305.22     54.55 o 
 -16   4   1     1773.25     1724.24    205.38 o 
 -14   4   1      186.56      213.91     55.50 o 
 -12   4   1     1654.81     1745.81     89.52 o 
 -10   4   1      619.32      723.92     68.56 o 
  -8   4   1      462.54      571.93     68.57 o 
  -6   4   1        2.12      -35.00     44.95 o 
  -4   4   1       87.55      135.79     80.87 o 
  -2   4   1      257.20      292.81     49.31 o 
   0   4   1     2176.57     2173.14     79.23 o 
   2   4   1     2296.92     1967.63     75.51 o 
   4   4   1     1563.41     1559.45     88.77 o 
   6   4   1      190.92      197.23     46.52 o 
   8   4   1      494.90      351.85     48.74 o 
  10   4   1      933.79      926.42     48.13 o 
  12   4   1        2.04      -38.36     28.16 o 
  14   4   1      432.69      494.36     41.03 o 
  16   4   1     2470.81     2450.83     70.84 o 
  18   4   1     1974.55     1796.94     76.01 o 
  20   4   1       39.61       16.06     37.31 o 
  22   4   1       23.14       -8.20     86.53 o 
  24   4   1      796.00      756.74    134.80 o 
  26   4   1       53.59       99.28    105.91 o 
  28   4   1     1445.87     1442.44    174.74 o 
  30   4   1      553.93      478.43    140.78 o 
  32   4   1        7.25      -54.91    109.04 o 
  34   4   1        0.57      -82.75    109.04 o 
  36   4   1        0.21     -148.33    113.20 o 
  38   4   1       44.79       46.97    131.94 o 
 -37   5   1      126.98      -37.21    137.01 o 
 -35   5   1      573.98      485.58    163.55 o 
 -33   5   1      890.96      535.55    159.00 o 
 -31   5   1      521.85      456.96    144.30 o 
 -29   5   1     1529.43     1397.42    186.06 o 
 -27   5   1      185.10       23.68    104.22 o 
 -25   5   1      721.99      754.92    147.68 o 
 -23   5   1     5887.68     6405.37    309.02 o 
 -21   5   1     3328.28     3277.17    218.46 o 
 -19   5   1     4162.32     4005.82    134.71 o 
 -17   5   1     3284.81     3180.50    221.32 o 
 -15   5   1      791.53      786.16     93.75 o 
 -13   5   1      917.91     1150.98     87.00 o 
 -11   5   1      486.75      653.31     74.06 o 
  -9   5   1     1223.11     1298.30    102.59 o 
  -7   5   1     3240.25     2959.60    123.01 o 
  -5   5   1     1109.19     1348.86     96.89 o 
  -3   5   1     3830.53     3591.86    137.44 o 
  -1   5   1      292.86      269.34     89.00 o 
   1   5   1      700.00      818.94    114.63 o 
   3   5   1     4385.54     3944.74    142.97 o 
   5   5   1     1069.88     1159.48     95.31 o 
   7   5   1     1876.27     1646.25     81.42 o 
   9   5   1     2598.78     2524.80     92.55 o 
  11   5   1       33.88       75.99     47.49 o 
  13   5   1     1365.56     1433.86     84.94 o 
  15   5   1     3502.97     3172.56    197.90 o 
  17   5   1      614.27      594.62    118.40 o 
  19   5   1     1737.04     1828.10    165.63 o 
  21   5   1     4751.46     4170.79    236.16 o 
  23   5   1     3541.24     3970.68    237.46 o 
  25   5   1     1515.06     1391.70    172.40 o 
  27   5   1     2101.77     2151.56    194.91 o 
  29   5   1      670.21      448.24    135.19 o 
  31   5   1      770.45      903.77    165.89 o 
  33   5   1      709.10      638.99    159.39 o 
  35   5   1       51.78       70.91    136.49 o 
 -28   6   1      138.16      118.66    130.24 o 
 -26   6   1      167.76      182.94    126.60 o 
 -24   6   1       18.11      -43.59    105.78 o 
 -22   6   1        6.98      134.93    112.55 o 
 -20   6   1       22.00      -61.93     94.07 o 
 -18   6   1       73.19      152.49    106.69 o 
 -16   6   1       10.80      -53.48     90.82 o 
 -14   6   1       91.33      123.94     64.01 o 
 -12   6   1       59.65       66.89     59.02 o 
 -10   6   1      467.13      571.36    167.98 o 
  -8   6   1      118.86      127.60     65.57 o 
  -6   6   1      123.42      177.07     65.54 o 
  -4   6   1     1146.01     1352.27    147.29 o 
  -2   6   1     2369.25     2145.18    161.60 o 
   0   6   1      198.40      233.16    106.17 o 
   2   6   1     1739.36     1835.77    160.56 o 
   4   6   1      167.88      181.12    105.52 o 
   6   6   1       33.48      -43.59     93.29 o 
   8   6   1     1938.07     2018.97    168.11 o 
  10   6   1       10.99      -22.25     83.01 o 
  12   6   1     1276.06     1449.60    160.30 o 
  14   6   1     1839.30     1817.82    177.74 o 
  16   6   1      206.45      244.09    108.12 o 
  18   6   1      598.37      704.70    130.63 o 
  20   6   1       13.48        4.55     93.81 o 
  22   6   1      229.75      101.23    109.95 o 
  24   6   1       34.62       -0.65    105.39 o 
  26   6   1      110.62      -16.13    110.21 o 
  28   6   1        8.93       29.80    117.23 o 
 -15   7   1      672.04      774.18    155.62 o 
 -13   7   1      735.68      800.07    154.58 o 
 -11   7   1      667.25      695.07    143.13 o 
  13   7   1      447.71      464.90    127.38 o 
  15   7   1      140.48      251.25    119.70 o 
 -50   0   2      422.56      159.13    157.70 o 
 -48   0   2      924.19     1141.88    197.51 o 
 -46   0   2       12.53      152.49    135.84 o 
 -44   0   2       21.07     -162.77    113.85 o 
 -42   0   2      213.56      226.66    136.75 o 
 -40   0   2       68.00       86.92    125.82 o 
 -38   0   2     5369.31     4541.75    270.25 o 
 -36   0   2     4480.62     4317.04    258.80 o 
 -34   0   2     1044.04     1118.59    167.98 o 
 -32   0   2     1077.78      926.28    157.18 o 
 -30   0   2    13871.48    13161.52    434.19 o 
 -28   0   2     4672.05     4121.74    235.38 o 
 -26   0   2    12522.83    11797.67    384.88 o 
 -24   0   2      903.98      673.60    116.71 o 
 -22   0   2    19716.15    19250.58    511.61 o 
 -20   0   2    26062.96    25964.83    636.91 o 
 -18   0   2     2448.98     2089.10    136.36 o 
 -16   0   2    21460.53    20524.78    504.32 o 
 -14   0   2      281.44      261.79     69.48 o 
 -12   0   2      834.09      810.14     59.69 o 
 -10   0   2     9287.16    10277.44    211.89 o 
  -8   0   2    22056.77    21821.13    344.88 o 
  -6   0   2     5924.23     6258.61    178.58 o 
  -4   0   2      947.29     1049.26     36.04 o 
  -2   0   2    11166.18     7919.76    192.05 o 
   0   0   2    49360.85    26365.16   2360.52 o 
   2   0   2     7043.36     6311.58    258.34 o 
   4   0   2     4885.41     5213.92     91.81 o 
   6   0   2   100034.28    99420.88   1455.10 o 
   8   0   2   123209.80   117017.63   1692.64 o 
  10   0   2      412.20      557.22     33.17 o 
  12   0   2     7528.51     7240.95    130.28 o 
  14   0   2     7205.66     6537.82    175.13 o 
  16   0   2     3553.44     3851.88    124.65 o 
  18   0   2    25490.30    26095.33    576.40 o 
  20   0   2       19.61      107.34     80.02 o 
  22   0   2      241.22      319.52     51.54 o 
  24   0   2       16.82        6.25     93.68 o 
  26   0   2     1560.63     2029.77    178.39 o 
  28   0   2     2335.42     2763.35    206.49 o 
  30   0   2      297.78      375.51    136.62 o 
  32   0   2      158.81      127.12    129.20 o 
  34   0   2     2436.29     2509.11    217.55 o 
  36   0   2     5271.55     4854.02    279.61 o 
  38   0   2     1882.96     2007.13    216.64 o 
  40   0   2      882.94      906.11    178.65 o 
  42   0   2       71.93       63.63    142.34 o 
  44   0   2     2458.73     2609.30    252.29 o 
  46   0   2     3466.46     4455.48    313.96 o 
  48   0   2     2676.23     2607.74    269.99 o 
 -49   1   2       58.00       70.78    107.29 o 
 -47   1   2      212.05      168.39    104.52 o 
 -45   1   2        4.94      -72.26     90.16 o 
 -43   1   2      248.25      211.71    101.02 o 
 -41   1   2        4.70        5.35     88.55 o 
 -39   1   2      949.46     1015.54    119.05 o 
 -37   1   2       59.22       42.79     83.20 o 
 -35   1   2      166.36       98.52     83.01 o 
 -33   1   2      483.00      436.30    147.09 o 
 -31   1   2      228.42      235.65     89.31 o 
 -29   1   2     1300.37     1332.73    112.66 o 
 -27   1   2      245.80      258.65     79.48 o 
 -25   1   2       33.49       -2.20     65.66 o 
 -23   1   2     3511.28     3612.28    137.63 o 
 -21   1   2     7376.02     6788.03    251.12 o 
 -19   1   2     2485.67     2393.44    144.17 o 
 -17   1   2      252.39      192.44     70.78 o 
 -15   1   2        4.46       16.03     34.35 o 
 -13   1   2     7282.34     6620.13    117.49 o 
 -11   1   2     8846.79     7871.68    143.73 o 
  -9   1   2      524.48      522.89     28.70 o 
  -7   1   2     5295.36     5502.81     93.71 o 
  -5   1   2    18876.63    18292.55    246.02 o 
  -3   1   2     3363.73     3167.65     56.13 o 
  -1   1   2     6938.74     6722.55     89.10 o 
   1   1   2     8127.95     8130.70    106.19 o 
   3   1   2    44412.22    42702.77    456.66 o 
   5   1   2    31331.97    30460.14    326.96 o 
   7   1   2    20530.81    19666.17    244.63 o 
   9   1   2     1641.75     1853.27     74.28 o 
  11   1   2     1462.44     1140.91     97.30 o 
  13   1   2     4144.58     4691.33    110.58 o 
  15   1   2     2621.34     2405.29     55.23 o 
  17   1   2       26.03       16.28     24.41 o 
  19   1   2      391.33      518.88     41.00 o 
  21   1   2      243.04      297.14     45.54 o 
  23   1   2       29.27        8.02     37.99 o 
  25   1   2       99.93       66.73     43.32 o 
  27   1   2      895.65      883.00     65.40 o 
  29   1   2     1653.45     1636.96     83.63 o 
  31   1   2     3858.22     3647.92    119.43 o 
  33   1   2      198.81       71.54    110.34 o 
  35   1   2      460.40      386.12     98.39 o 
  37   1   2      701.15      704.76    113.79 o 
  39   1   2       82.52       11.00     91.19 o 
  41   1   2        6.41       38.06     95.18 o 
  43   1   2       22.57      -41.19     91.23 o 
  45   1   2        0.01     -136.69     95.64 o 
  47   1   2       48.59      -56.01    127.58 o 
 -48   2   2     2256.74     2253.87    181.18 o 
 -46   2   2      951.14      990.27    187.82 o 
 -44   2   2     2263.58     2321.18    227.96 o 
 -42   2   2     4042.56     3728.26    190.59 o 
 -40   2   2     5908.52     5587.83    237.00 o 
 -38   2   2     2284.80     2188.42     99.53 o 
 -36   2   2     2571.18     2260.08     98.45 o 
 -34   2   2     3043.51     2942.68    109.60 o 
 -32   2   2      116.82       59.57    114.30 o 
 -30   2   2     4998.46     5017.71    254.76 o 
 -28   2   2     2503.96     2934.19    115.52 o 
 -26   2   2     2412.42     2246.32    101.14 o 
 -24   2   2     4056.13     3761.75    242.99 o 
 -22   2   2     1537.65     1587.32     79.90 o 
 -20   2   2     9010.90     9297.00    229.59 o 
 -18   2   2     2989.34     2780.49    181.12 o 
 -16   2   2     1513.83     1262.98     63.46 o 
 -14   2   2     1577.88     1207.32     56.58 o 
 -12   2   2      147.57      103.16     25.74 o 
 -10   2   2    11215.31    11318.45    260.83 o 
  -8   2   2     3416.39     3110.21     81.33 o 
  -6   2   2      126.65       18.02     27.46 o 
  -4   2   2    12770.50    12629.49    132.38 o 
  -2   2   2     2736.30     2597.03     45.22 o 
   0   2   2     4379.19     3964.67     56.50 o 
   2   2   2    17414.96    17361.25    158.58 o 
   4   2   2    18483.07    18290.62    175.78 o 
   6   2   2    22146.01    20600.24    196.10 o 
   8   2   2      173.80      167.86     31.49 o 
  10   2   2       42.95       15.03     29.87 o 
  12   2   2     7098.87     6238.14    118.90 o 
  14   2   2     1243.24      940.91     54.31 o 
  16   2   2    14103.17    12769.04    249.58 o 
  18   2   2    17092.48    18370.26    387.15 o 
  20   2   2     1299.97     1043.90    116.71 o 
  22   2   2     3277.49     2995.09    183.07 o 
  24   2   2     2211.13     2008.04    165.89 o 
  26   2   2    17131.03    16947.30    494.43 o 
  28   2   2    12709.73    10910.16    378.63 o 
  30   2   2     1140.76     1119.63    154.05 o 
  32   2   2     6725.36     5765.60    280.79 o 
  34   2   2     2007.86     1691.87    179.17 o 
  36   2   2      559.53      694.55    148.59 o 
  38   2   2     1323.54     1335.75    176.95 o 
  40   2   2     2402.50     2332.34    355.54 o 
  42   2   2      843.70      820.40    126.73 o 
  44   2   2      203.56      211.19    105.95 o 
  46   2   2      244.20      203.63    123.74 o 
 -45   3   2      269.36      212.33    112.66 o 
 -43   3   2      118.61      156.76    103.72 o 
 -41   3   2      240.80      398.13    113.50 o 
 -39   3   2      322.02      348.26    105.21 o 
 -37   3   2     1676.99     1877.54    201.94 o 
 -35   3   2      574.87      429.51    137.27 o 
 -33   3   2      104.52       80.15    110.99 o 
 -31   3   2       51.58        6.54     37.31 o 
 -29   3   2      356.68      399.69     53.43 o 
 -27   3   2       33.79       33.49     49.44 o 
 -25   3   2        1.78      -41.90     39.81 o 
 -23   3   2       88.05      141.94     44.15 o 
 -21   3   2    11004.48    11343.44    239.49 o 
 -19   3   2     8053.47     8539.23    321.64 o 
 -17   3   2     3368.94     3284.97    112.78 o 
 -15   3   2     2989.34     2909.23     87.74 o 
 -13   3   2       58.36       40.33     30.97 o 
 -11   3   2     1944.59     2003.09     66.98 o 
  -9   3   2     1552.42     1681.74     61.05 o 
  -7   3   2      253.55      374.23     93.10 o 
  -5   3   2     2406.04     2382.80     77.47 o 
  -3   3   2      860.24     1075.87     60.64 o 
  -1   3   2     9815.03    10236.77    172.41 o 
   1   3   2      874.61      870.69     37.86 o 
   3   3   2      461.97      643.82     37.21 o 
   5   3   2     7490.72     7509.76    137.70 o 
   7   3   2      528.93      453.67     40.83 o 
   9   3   2      919.38     1087.75     71.06 o 
  11   3   2        0.78      -32.55     21.70 o 
  13   3   2     2678.16     2501.23     68.00 o 
  15   3   2       22.82       -1.78     52.09 o 
  17   3   2     1392.93     1449.97     95.06 o 
  19   3   2        4.86       24.07     74.95 o 
  21   3   2     2472.45     2445.62    171.62 o 
  23   3   2      760.86      873.58    127.25 o 
  25   3   2     1515.84     1631.89    159.65 o 
  27   3   2      183.17       53.48     96.80 o 
  29   3   2        0.15      -89.39     92.51 o 
  31   3   2      430.45      505.10    128.68 o 
  33   3   2      406.94      309.15    127.90 o 
  35   3   2       44.57       45.02    115.67 o 
  37   3   2       41.80       42.16    120.09 o 
  39   3   2       15.15       63.24    121.14 o 
  41   3   2      331.26      369.65    148.85 o 
  43   3   2      281.86      238.11    145.99 o 
 -42   4   2      665.12      710.68    193.22 o 
 -40   4   2      152.49      -11.58    142.73 o 
 -38   4   2      266.79      229.91    143.13 o 
 -36   4   2      436.75      261.92    138.70 o 
 -34   4   2       81.57     -159.06    106.04 o 
 -32   4   2       86.65      113.72    119.57 o 
 -30   4   2     1168.02      902.73    160.30 o 
 -28   4   2      470.04      742.30    146.38 o 
 -26   4   2      338.07      423.38     60.62 o 
 -24   4   2     1350.19     1360.96     83.54 o 
 -22   4   2     4532.26     4101.19    130.42 o 
 -20   4   2    11725.81    11611.34    360.41 o 
 -18   4   2     4171.20     3908.00    129.42 o 
 -16   4   2    14122.59    13387.09    329.25 o 
 -14   4   2    13960.81    13284.16    273.24 o 
 -12   4   2      613.49      558.77     67.09 o 
 -10   4   2     6483.26     6273.89    166.12 o 
  -8   4   2     7965.35     7559.93    185.35 o 
  -6   4   2     2621.43     2425.26    104.38 o 
  -4   4   2     3658.73     3095.87    119.44 o 
  -2   4   2     4807.50     4157.21    135.96 o 
   0   4   2     1449.09     1382.15     87.12 o 
   2   4   2     1027.93      931.39     75.61 o 
   4   4   2     3612.57     3356.37    120.19 o 
   6   4   2     7071.16     6866.93    210.00 o 
   8   4   2     5279.05     5023.12    149.23 o 
  10   4   2     2262.16     2036.05    151.40 o 
  12   4   2     1673.11     1770.70     94.48 o 
  14   4   2     1090.37     1196.90     63.47 o 
  16   4   2     3790.84     3910.98     99.20 o 
  18   4   2      281.82      395.25     74.93 o 
  20   4   2     1126.37     1217.47    142.60 o 
  22   4   2     4208.76     4354.64    228.09 o 
  24   4   2      767.34      927.97    138.96 o 
  26   4   2     1985.04     2142.71    183.46 o 
  28   4   2     1930.79     1816.78    190.10 o 
  30   4   2      646.43      823.88    156.01 o 
  32   4   2      388.43      246.57    128.68 o 
  34   4   2     1943.48     1807.02    213.91 o 
  36   4   2      922.44      728.25    171.49 o 
 -37   5   2        0.56      -42.55    134.02 o 
 -35   5   2      183.21      169.15    140.00 o 
 -33   5   2      134.95       76.25    124.91 o 
 -31   5   2       63.33      181.77    124.00 o 
 -29   5   2      122.24      143.13    120.23 o 
 -27   5   2      565.80      674.38    145.34 o 
 -25   5   2      282.46      365.23    125.95 o 
 -23   5   2      397.93      417.93    126.86 o 
 -21   5   2     1623.76     1653.78     98.76 o 
 -19   5   2       73.05       73.43     57.46 o 
 -17   5   2      737.51      723.90     87.24 o 
 -15   5   2     4815.40     4843.77    155.41 o 
 -13   5   2      112.77      170.10     59.21 o 
 -11   5   2     1228.51     1364.57     95.65 o 
  -9   5   2       21.34       11.05     52.49 o 
  -7   5   2     4938.87     4792.58    157.52 o 
  -5   5   2     1070.61     1115.18     91.01 o 
  -3   5   2      352.89      382.01     71.44 o 
  -1   5   2      177.88      300.82     97.72 o 
   1   5   2     1878.07     1668.45    140.26 o 
   3   5   2      363.66      383.31    100.71 o 
   5   5   2       39.65       35.12     57.40 o 
   7   5   2      540.73      557.91     76.83 o 
   9   5   2     1577.82     1612.52    104.36 o 
  11   5   2       48.40       71.11     60.08 o 
  13   5   2      798.90     1037.28     94.69 o 
  15   5   2      881.25      959.55     96.22 o 
  17   5   2      975.29     1013.33    134.67 o 
  19   5   2       32.92       16.78     82.10 o 
  21   5   2        3.71      -71.95     80.41 o 
  23   5   2     1088.13     1094.65    148.07 o 
  25   5   2      387.13      364.32    122.18 o 
  27   5   2      446.26      596.05    136.75 o 
  29   5   2       16.83     -108.64     99.93 o 
  31   5   2      102.90      -53.87    114.11 o 
  33   5   2      262.18      339.08    142.99 o 
  35   5   2        8.71     -103.96    122.44 o 
 -28   6   2      310.27      193.22    137.79 o 
 -26   6   2      422.16      352.48    136.49 o 
 -24   6   2       35.04      -32.14    103.57 o 
 -22   6   2       95.77      167.46    116.97 o 
 -20   6   2      921.43     1073.44    164.07 o 
 -18   6   2     2224.27     2494.67    204.15 o 
 -16   6   2     2287.99     2199.44    194.39 o 
 -14   6   2     2503.57     2752.24    129.05 o 
 -12   6   2     3939.43     3915.97    243.70 o 
 -10   6   2     2229.87     2268.73    121.79 o 
  -8   6   2       61.35       72.38     64.21 o 
  -6   6   2      140.13      138.25     68.03 o 
  -4   6   2      179.29      170.58     94.33 o 
  -2   6   2      579.40      984.31    130.24 o 
   0   6   2     1217.31     1277.98    147.42 o 
   2   6   2      859.72      878.66    135.45 o 
   4   6   2       49.04       51.26     96.28 o 
   6   6   2      747.51      837.28    138.44 o 
   8   6   2     3430.65     3630.11    153.87 o 
  10   6   2     2476.86     2106.06    128.89 o 
  12   6   2     5027.68     5253.08    259.19 o 
  14   6   2     1117.29     1282.53    153.79 o 
  16   6   2       39.33       15.74     90.69 o 
  18   6   2     1082.58     1282.14    155.23 o 
  20   6   2      128.75       42.94     97.85 o 
  22   6   2       36.29     -117.62     89.00 o 
  24   6   2     2521.37     2275.30    200.64 o 
  26   6   2     3074.45     2930.03    227.96 o 
  28   6   2     3104.19     2943.69    235.51 o 
 -15   7   2       60.03      204.67    125.04 o 
 -13   7   2      391.22      267.25    121.14 o 
 -11   7   2      129.89      401.79    131.54 o 
  -7   7   2      372.49      264.13    118.40 o 
  -5   7   2       10.47      -99.67    101.10 o 
  -3   7   2       75.47      123.22    111.77 o 
  -1   7   2       95.27      203.37    118.66 o 
   1   7   2      320.91      157.18    127.64 o 
 -49   1   3      284.50      203.66    112.25 o 
 -47   1   3      300.83       44.69     95.03 o 
 -45   1   3      440.26      562.84    115.31 o 
 -43   1   3      762.58      708.00    114.20 o 
 -41   1   3     2508.30     2469.13    160.74 o 
 -39   1   3     1729.49     1853.51    218.98 o 
 -37   1   3     6175.47     6059.59    215.48 o 
 -35   1   3     5529.65     5068.10    282.87 o 
 -33   1   3     8178.09     8161.04    241.43 o 
 -31   1   3      347.83      573.34     97.55 o 
 -29   1   3      525.23      647.75     94.87 o 
 -27   1   3     3458.87     2964.54    302.25 o 
 -25   1   3     2769.04     2575.85    125.34 o 
 -23   1   3    13485.34    13474.23    281.67 o 
 -21   1   3     2295.26     2007.07    104.19 o 
 -19   1   3    10927.78    10676.97    227.20 o 
 -17   1   3    22299.60    23299.44    330.76 o 
 -15   1   3    22463.06    22195.80    373.23 o 
 -13   1   3    10376.95    10934.20    207.34 o 
 -11   1   3     7716.59    10380.47    159.88 o 
  -5   1   3    58341.32    60820.69    665.43 o 
  -3   1   3    28681.97    30006.05    341.11 o 
  -1   1   3      786.58      619.41     30.08 o 
   1   1   3    11422.29    12978.25    374.10 o 
   3   1   3    12211.07    14360.28    345.89 o 
   5   1   3    82495.27    79270.82    959.94 o 
   7   1   3    57803.76    56737.67    686.83 o 
   9   1   3    51572.68    51702.13    631.22 o 
  11   1   3    13358.12    12953.28    187.49 o 
  13   1   3    11083.32    11696.46    177.04 o 
  15   1   3    11875.71    13167.17    244.78 o 
  17   1   3      766.88     1073.92     49.27 o 
  19   1   3     1528.43     1483.01     63.23 o 
  21   1   3     8631.49    10003.12    370.95 o 
  23   1   3     1056.56     1113.61     60.94 o 
  25   1   3      805.57     1055.78     64.13 o 
  27   1   3     1067.31     1033.00     67.57 o 
  29   1   3     4883.85     5020.62    137.55 o 
  31   1   3     9424.81     9448.98    365.36 o 
  33   1   3     2719.37     3486.66    236.55 o 
  35   1   3     1566.35     1981.55    143.23 o 
  37   1   3     2125.25     2125.05    152.33 o 
  39   1   3      566.09      746.01    120.58 o 
  41   1   3     1376.78     1515.24    176.63 o 
  43   1   3     1732.35     1860.91    242.47 o 
  45   1   3      137.04       39.18    103.29 o 
  47   1   3      656.01      623.55    137.01 o 
 -48   2   3        0.67     -133.09    100.75 o 
 -46   2   3        2.22      -28.90    114.30 o 
 -44   2   3       31.29       -1.96    125.82 o 
 -42   2   3      242.72      357.72    104.20 o 
 -40   2   3      598.22      612.06    111.78 o 
 -38   2   3     1071.81      983.18     97.47 o 
 -36   2   3      539.74      943.85     75.18 o 
 -34   2   3      617.46      724.33     67.24 o 
 -32   2   3       12.73       79.41     47.11 o 
 -30   2   3     1107.17     1196.49    109.65 o 
 -28   2   3       40.39      105.54     52.04 o 
 -26   2   3       21.57       71.34     52.89 o 
 -24   2   3      674.32      702.89     79.95 o 
 -22   2   3      219.82      329.09     51.61 o 
 -20   2   3      266.16      351.77     99.02 o 
 -18   2   3     4376.70     4182.66    118.86 o 
 -16   2   3      674.95      959.20     79.76 o 
 -14   2   3     1463.23     1773.41     61.89 o 
 -12   2   3     7214.72     7786.58    137.31 o 
 -10   2   3      136.77      300.95     31.53 o 
  -8   2   3     2516.95     2998.68     76.50 o 
  -6   2   3      257.28      381.42     32.48 o 
  -4   2   3     1763.71     1980.53     46.17 o 
  -2   2   3    18330.79    17887.72    178.15 o 
   0   2   3      966.77     1944.99     80.27 o 
   2   2   3     6182.65     6223.51     84.16 o 
   4   2   3     2210.19     2531.53     49.58 o 
   6   2   3     1009.44     1192.37     35.56 o 
   8   2   3     1681.95     1810.66     91.39 o 
  10   2   3       48.59      480.48     46.24 o 
  12   2   3      620.51     1073.04     53.85 o 
  14   2   3     2298.49     1956.15     72.56 o 
  16   2   3       34.69      227.39     51.93 o 
  18   2   3      144.96      198.41     55.10 o 
  20   2   3     1532.17     1639.20    107.80 o 
  22   2   3      372.90      383.58     69.35 o 
  24   2   3      986.65     1058.08    138.57 o 
  26   2   3      625.56      744.90    133.89 o 
  28   2   3     2188.15     1972.65    178.65 o 
  30   2   3      775.74      683.88    136.49 o 
  32   2   3      474.72      503.15    128.94 o 
  34   2   3     3043.38     3014.08    223.41 o 
  36   2   3        0.80       67.53    116.45 o 
  38   2   3       38.96       62.06    121.40 o 
  40   2   3       35.69      135.84    127.25 o 
  42   2   3        0.24       -5.74     96.09 o 
  44   2   3        4.58     -165.02    110.01 o 
  46   2   3      135.71      200.53    115.71 o 
 -45   3   3       51.98       62.23    102.93 o 
 -43   3   3      429.71      600.14    118.48 o 
 -41   3   3      829.17     1054.32    142.34 o 
 -39   3   3     2118.28     2260.44    160.50 o 
 -37   3   3     1337.24     1608.81    141.58 o 
 -35   3   3       14.45      232.51    119.05 o 
 -33   3   3     4592.32     4863.77    155.55 o 
 -31   3   3       63.59      292.62     68.83 o 
 -29   3   3      271.69      294.19     61.80 o 
 -27   3   3    10518.99     9869.51    290.54 o 
 -25   3   3       40.44      163.93     49.12 o 
 -23   3   3       29.32      132.83     47.18 o 
 -21   3   3      860.02      911.89     76.70 o 
 -19   3   3     2372.66     2306.98     96.13 o 
 -17   3   3     3431.59     3326.44    143.39 o 
 -15   3   3     4626.34     4025.85    201.03 o 
 -13   3   3    13126.94    12889.80    257.88 o 
 -11   3   3     1954.10     2701.48     97.62 o 
  -9   3   3     5842.58     5259.78    139.30 o 
  -7   3   3    11456.05    11665.72    202.14 o 
  -5   3   3     2085.61     2222.20     70.37 o 
  -3   3   3    11463.98    11286.48    230.56 o 
  -1   3   3     5506.37     5457.66     95.83 o 
   1   3   3      631.54     1465.08     53.32 o 
   3   3   3     4781.34     4591.24     82.24 o 
   5   3   3      462.92     1040.10     48.21 o 
   7   3   3      203.06      504.43     37.01 o 
   9   3   3    20556.26    20629.87    287.35 o 
  11   3   3     5002.06     5500.89    104.46 o 
  13   3   3      123.60      282.54     58.81 o 
  15   3   3     1980.20     2060.08    100.47 o 
  17   3   3     1069.52     1031.54    123.09 o 
  19   3   3     1742.90     2024.44    154.05 o 
  21   3   3     1890.41     1832.76    108.24 o 
  23   3   3      887.74     1068.36    134.15 o 
  25   3   3       35.06      872.02    128.94 o 
  27   3   3      932.93      921.20    132.85 o 
  29   3   3     2359.95     2671.23    198.29 o 
  31   3   3     2129.32     2439.11    199.85 o 
  33   3   3     2428.30     2403.72    206.62 o 
  35   3   3     1184.05     1237.64    169.02 o 
  37   3   3     2646.84     2382.51    216.64 o 
  39   3   3      978.10     1012.28    172.01 o 
  41   3   3      528.06      493.65    154.44 o 
  43   3   3      102.58       89.65    141.17 o 
 -42   4   3       19.37       -3.45    106.79 o 
 -40   4   3       13.37     -148.98    119.57 o 
 -38   4   3      360.89      641.46    169.80 o 
 -36   4   3      274.26      376.16    146.64 o 
 -34   4   3        2.99      -90.17    108.78 o 
 -32   4   3     1573.92     1641.25    199.46 o 
 -30   4   3       16.91      189.84    118.79 o 
 -28   4   3        6.08      -31.00     85.94 o 
 -26   4   3        7.28       -0.13     52.61 o 
 -24   4   3      784.90      944.12     80.03 o 
 -22   4   3        1.83      371.08     63.56 o 
 -20   4   3      288.03      524.09     70.21 o 
 -18   4   3      249.67      293.18     61.62 o 
 -16   4   3       43.55       95.64     57.64 o 
 -14   4   3     3256.25     3495.60    126.02 o 
 -12   4   3      424.80      587.27     70.75 o 
 -10   4   3      512.57      566.80    111.77 o 
  -8   4   3        5.62       27.03     52.08 o 
  -6   4   3      170.86       98.99     55.04 o 
  -4   4   3     1792.28     1686.95    118.73 o 
  -2   4   3       48.01      156.99     97.33 o 
   0   4   3      902.20      968.44     80.56 o 
   2   4   3      763.19      870.66     72.21 o 
   4   4   3      117.16      195.86     54.12 o 
   6   4   3      154.19      206.01     53.27 o 
   8   4   3      407.13      494.60     54.95 o 
  10   4   3      353.91      447.85     64.80 o 
  12   4   3      520.48      852.88     84.52 o 
  14   4   3      111.34       99.04     34.32 o 
  16   4   3      936.82     1073.86     92.76 o 
  18   4   3      591.85      685.84     85.45 o 
  20   4   3     7556.68     7739.93    214.83 o 
  22   4   3      609.02      691.68    121.27 o 
  24   4   3     1298.31     1209.15    150.02 o 
  26   4   3       92.35       -3.12     98.76 o 
  28   4   3      392.65      406.48    128.68 o 
  30   4   3      418.44      376.42    131.68 o 
  32   4   3       79.57      126.47    123.22 o 
  34   4   3        1.73      -83.40    107.08 o 
 -37   5   3      834.44      459.04    170.06 o 
 -35   5   3      746.48      686.09    173.18 o 
 -33   5   3      257.07      223.54    145.60 o 
 -31   5   3      690.28      998.23    176.17 o 
 -29   5   3      456.41      614.79    148.33 o 
 -27   5   3      133.86      240.45    121.66 o 
 -25   5   3     1867.37     1854.38    199.85 o 
 -23   5   3     2260.67     2361.71    137.14 o 
 -21   5   3      730.26      982.06    111.44 o 
 -19   5   3     1570.84     1463.38    143.13 o 
 -17   5   3     3633.91     4017.83    192.57 o 
 -15   5   3     3079.62     3001.12    125.13 o 
 -13   5   3     4989.30     4977.71    160.27 o 
 -11   5   3     4047.63     3785.48    141.82 o 
  -9   5   3     2198.86     2135.34    110.38 o 
  -7   5   3     5124.44     4835.07    362.04 o 
  -5   5   3     3805.49     3641.71    141.00 o 
  -3   5   3      186.31      609.31    210.26 o 
  -1   5   3     2067.98     1648.67    139.35 o 
   1   5   3     4594.13     4771.27    220.41 o 
   3   5   3      317.84      757.39    120.09 o 
   5   5   3     3740.80     3995.88    142.46 o 
   7   5   3     1080.33     1318.59     96.50 o 
   9   5   3       66.35      328.15     68.43 o 
  11   5   3     2685.19     2861.45    125.12 o 
  13   5   3     2945.26     2767.09    126.76 o 
  15   5   3     6948.65     6903.63    203.58 o 
  17   5   3     4192.00     4234.12    161.63 o 
  19   5   3     1498.86     1669.44    118.53 o 
  21   5   3     2929.71     3355.24    205.19 o 
  23   5   3     1967.84     2144.66    175.78 o 
  25   5   3     1026.31      786.02    138.05 o 
  27   5   3     2792.72     2935.49    214.82 o 
  29   5   3     2240.07     2297.42    202.07 o 
  31   5   3     2329.29     1827.06    206.23 o 
  33   5   3      331.95       93.29    130.37 o 
  35   5   3       99.12       72.34    133.76 o 
 -28   6   3       39.38      -29.15    117.49 o 
 -26   6   3       15.64       43.20    112.68 o 
 -24   6   3       14.01       66.49    117.36 o 
 -22   6   3        5.34       31.88    106.69 o 
 -20   6   3        0.03      -36.82     98.24 o 
 -18   6   3       50.72       84.44     99.67 o 
 -16   6   3      419.74      355.18     76.69 o 
 -14   6   3     1095.46     1080.69    238.82 o 
 -12   6   3      416.20      401.17     77.35 o 
 -10   6   3      141.16       78.05     66.27 o 
  -8   6   3     1526.87     1562.94    113.08 o 
  -6   6   3      160.70      203.05     70.06 o 
  -4   6   3      417.94      574.84    113.07 o 
  -2   6   3      105.83      131.15     92.38 o 
   0   6   3      138.18      135.45     98.11 o 
   2   6   3      237.58      193.61    110.73 o 
   4   6   3     1646.82     1783.99    173.57 o 
   6   6   3      857.98      713.93    131.68 o 
   8   6   3       44.74       -6.33     58.82 o 
  10   6   3       48.98      101.35    122.89 o 
  12   6   3      225.23      372.62    186.71 o 
  14   6   3      160.14      153.65     71.46 o 
  16   6   3        2.95      -44.11     76.90 o 
  18   6   3       67.40      205.58    101.36 o 
  20   6   3      526.30      346.88    115.02 o 
  22   6   3      130.84      141.95    104.48 o 
  24   6   3      233.93      141.43    114.11 o 
 -15   7   3     1467.05     1733.24    210.52 o 
 -13   7   3      779.14      734.36    154.84 o 
 -11   7   3     1861.15     1660.90    198.29 o 
  -9   7   3       80.03      221.19    111.25 o 
  -7   7   3      204.25      334.13    122.31 o 
  -5   7   3     2094.31     1944.55    185.80 o 
  -3   7   3     2323.06     2648.59    204.93 o 
  -1   7   3     1273.13     1331.45    172.14 o 
   1   7   3     1537.03     1697.85    193.87 o 
   3   7   3     2299.45     2136.99    207.92 o 
   5   7   3      939.18     1193.14    174.35 o 
   7   7   3      482.07      533.99    146.25 o 
 -50   0   4      120.42      277.01    169.02 o 
 -48   0   4      411.25      664.88    173.96 o 
 -46   0   4      957.47     1153.46    189.84 o 
 -44   0   4      317.67       17.96    124.13 o 
 -42   0   4      634.05      562.22    150.54 o 
 -40   0   4     1767.69     1705.40    193.61 o 
 -38   0   4      543.47      483.50    137.79 o 
 -36   0   4       12.22      -50.09    107.34 o 
 -34   0   4      730.50     1096.08    161.21 o 
 -32   0   4       21.82       82.75    117.62 o 
 -30   0   4    14856.46    14701.28    462.16 o 
 -28   0   4    13387.49    12255.67    401.53 o 
 -26   0   4      367.00      150.15    101.75 o 
 -24   0   4     7549.41     6731.17    264.26 o 
 -22   0   4    21467.63    19501.57    514.21 o 
 -20   0   4      631.34      621.94     98.50 o 
 -18   0   4     5822.31     5605.69    210.39 o 
 -16   0   4    14964.96    14477.23    378.89 o 
 -14   0   4      362.92      373.40     52.29 o 
 -12   0   4     9394.68     8701.20    186.91 o 
 -10   0   4     2223.77     2485.96     83.25 o 
  -8   0   4    29791.53    29981.44    486.63 o 
  -6   0   4    23837.53    24749.22    379.79 o 
  -4   0   4    32827.11    33792.32    428.38 o 
  -2   0   4   107827.06   110451.20   1185.41 o 
   0   0   4    14319.95    15402.53    216.63 o 
   2   0   4     2956.71     2867.28     59.38 o 
   4   0   4    55564.99    58499.73    880.48 o 
   6   0   4     4756.71     4576.27    156.66 o 
   8   0   4    19519.89    18644.57    297.64 o 
  10   0   4     8463.27     7697.80    140.77 o 
  12   0   4       31.38       84.83     39.94 o 
  14   0   4     9183.62     8375.39    205.45 o 
  16   0   4     3644.18     3239.54    127.38 o 
  18   0   4     2587.03     2656.30     83.40 o 
  20   0   4    16127.46    16212.94    389.04 o 
  22   0   4     2056.36     1862.32    102.66 o 
  26   0   4       49.63       55.95    116.45 o 
  28   0   4       13.62       97.72    121.14 o 
  30   0   4      106.56       69.87    123.35 o 
  32   0   4       19.92      169.41    130.63 o 
  34   0   4     2853.76     2995.74    230.17 o 
  36   0   4     1910.98     2093.14    214.17 o 
  38   0   4     3123.25     2920.40    244.61 o 
  40   0   4     1245.34     1477.18    203.89 o 
  42   0   4      910.22      961.41    192.05 o 
  44   0   4     2647.95     2733.30    265.95 o 
  46   0   4     1718.04     2217.14    257.63 o 
 -49   1   4       12.26       46.10    102.21 o 
 -47   1   4       31.58      -85.29     91.99 o 
 -45   1   4        8.53      -82.46     54.97 o 
 -43   1   4      370.82      272.46     99.92 o 
 -41   1   4      270.94      203.34     96.25 o 
 -39   1   4       21.01       -8.39     83.54 o 
 -37   1   4     2685.39     2476.21    152.47 o 
 -35   1   4     5541.06     4822.00    188.80 o 
 -33   1   4        5.08       83.62     85.59 o 
 -31   1   4     1918.09     1705.82    127.23 o 
 -29   1   4       13.59     -106.77     71.18 o 
 -27   1   4      927.71      932.76    140.13 o 
 -25   1   4      390.25      413.93     77.49 o 
 -23   1   4      209.26      250.74     68.08 o 
 -21   1   4       46.47       62.61     37.65 o 
 -19   1   4      548.94      543.86     47.98 o 
 -17   1   4     1247.59     1578.86     67.73 o 
 -15   1   4    20616.39    21068.81    294.41 o 
 -13   1   4     2569.58     2769.80     74.10 o 
 -11   1   4     4630.52     4760.02     83.43 o 
  -9   1   4    11831.35    11807.36    190.31 o 
  -7   1   4    11024.21    11385.26    131.37 o 
  -5   1   4    30405.81    30254.01    329.13 o 
  -3   1   4   110402.73   115246.48   1237.93 o 
  -1   1   4      257.82      129.33     23.41 o 
   1   1   4    33820.36    32949.44    374.65 o 
   3   1   4      942.54      922.69     42.60 o 
   5   1   4    18430.45    19151.20    198.06 o 
   7   1   4      767.03      843.71     41.86 o 
   9   1   4     4048.81     4226.34    179.78 o 
  11   1   4     5415.42     5122.65     66.19 o 
  13   1   4     1356.09     1390.85     39.31 o 
  15   1   4      278.30      434.39     27.57 o 
  17   1   4       61.44       68.09     20.56 o 
  19   1   4     1649.54     1765.12     53.28 o 
  21   1   4      604.89      644.47     40.46 o 
  23   1   4      147.14      216.25    107.34 o 
  25   1   4      998.25     1061.60    149.24 o 
  27   1   4      214.77       61.67     75.86 o 
  29   1   4     1418.11     1312.00     76.13 o 
  31   1   4    12233.76    10770.55    394.89 o 
  33   1   4      200.63      319.43    132.59 o 
  35   1   4        1.26      137.41     89.76 o 
  37   1   4      359.34      335.42    105.13 o 
  39   1   4      191.10      164.15    101.47 o 
  41   1   4       43.72      -48.44     96.26 o 
  43   1   4       80.13      -47.65     98.36 o 
  45   1   4      704.88      935.31    223.80 o 
  47   1   4      587.92      703.59    138.95 o 
 -48   2   4     1358.30     1538.21    261.20 o 
 -46   2   4     1624.53     1793.60    161.29 o 
 -44   2   4     1005.05     1160.78    135.44 o 
 -42   2   4       20.79      -40.89    111.25 o 
 -40   2   4      911.14      884.51     78.94 o 
 -38   2   4     1067.38     1119.92     82.77 o 
 -36   2   4     6427.96     5804.33    156.93 o 
 -34   2   4     5966.38     5440.45    147.95 o 
 -32   2   4     6154.96     5674.53    149.42 o 
 -30   2   4     7078.43     6787.96    161.14 o 
 -28   2   4      118.45      126.59     51.77 o 
 -26   2   4     4951.37     4782.65    128.97 o 
 -24   2   4     4993.28     4487.25    141.29 o 
 -22   2   4      742.76      732.92     67.23 o 
 -20   2   4     7464.98     6795.15    169.14 o 
 -18   2   4     1247.94     1124.31     90.95 o 
 -16   2   4      163.97      244.03     51.33 o 
 -14   2   4      607.41      417.64     50.74 o 
 -12   2   4    12097.79    11772.87    191.16 o 
 -10   2   4     3736.20     3572.43     87.08 o 
  -8   2   4     5296.06     4835.89    109.43 o 
  -6   2   4     2086.31     1676.44     60.42 o 
  -4   2   4    14614.52    14845.44    189.53 o 
  -2   2   4    14001.50    14846.46    259.96 o 
   0   2   4      509.02      329.35     32.07 o 
   2   2   4     8512.87     7228.69    101.36 o 
   4   2   4     9196.86     9530.88    142.39 o 
   6   2   4    36469.56    34842.72    380.75 o 
   8   2   4    12020.92    12147.89    189.06 o 
  10   2   4    28298.92    28435.18    385.25 o 
  12   2   4    30633.05    30408.44    397.77 o 
  14   2   4     3131.53     2608.05    154.90 o 
  16   2   4    10804.65    10258.46    215.01 o 
  18   2   4    16359.68    16537.90    311.43 o 
  20   2   4     3372.16     2974.26    117.33 o 
  22   2   4      255.17      232.21     66.60 o 
  24   2   4     9426.63     8471.88    399.58 o 
  26   2   4     1394.73     1399.24    159.26 o 
  28   2   4       58.37       64.80    111.90 o 
  30   2   4     2235.27     2204.13    189.45 o 
  32   2   4     2400.92     2207.38    195.17 o 
  34   2   4     5827.39     5741.13    292.89 o 
  36   2   4     2061.02     2141.41    204.80 o 
  38   2   4     1145.42     1341.34    182.29 o 
  40   2   4     2253.30     2217.92    220.15 o 
  42   2   4      961.05     1283.78    174.81 o 
  44   2   4      634.37      627.33    147.55 o 
 -45   3   4       93.63       63.54    121.33 o 
 -43   3   4      721.20      918.33    164.27 o 
 -41   3   4      408.69      401.66    106.04 o 
 -39   3   4       39.25      157.99     89.01 o 
 -37   3   4      691.84      668.24    110.34 o 
 -35   3   4       23.44       -0.95     83.90 o 
 -33   3   4       49.39       19.00     54.39 o 
 -31   3   4      512.80      484.15     79.24 o 
 -29   3   4      607.09      483.63     78.72 o 
 -27   3   4      681.40      751.08     75.94 o 
 -25   3   4      784.70      970.08    159.65 o 
 -23   3   4      361.48      400.06     63.17 o 
 -21   3   4      799.88      931.33     75.17 o 
 -19   3   4       66.53       24.56     41.40 o 
 -17   3   4      428.49      570.23     61.50 o 
 -15   3   4       69.74      113.30     43.56 o 
 -13   3   4        9.41       32.79     71.95 o 
 -11   3   4      179.61      118.21     50.67 o 
  -9   3   4      823.48      972.50     53.57 o 
  -7   3   4       98.96      160.47     34.28 o 
  -5   3   4      580.46      815.32     48.84 o 
  -3   3   4     4015.65     3811.17     92.71 o 
  -1   3   4       54.10       -6.87     33.24 o 
   1   3   4      301.67      236.56     34.26 o 
   3   3   4      792.31      749.64     36.76 o 
   5   3   4      908.53      774.24     37.60 o 
   7   3   4      867.85      899.14     47.21 o 
   9   3   4      409.64      400.32     31.37 o 
  11   3   4     3582.31     3600.53    146.99 o 
  13   3   4     1505.77     1761.77     92.03 o 
  15   3   4      589.13      695.82     72.49 o 
  17   3   4       98.26      297.70     94.46 o 
  19   3   4     1458.41     1548.66     98.20 o 
  21   3   4      248.43      177.78     68.91 o 
  23   3   4      417.70      419.75     78.44 o 
  25   3   4     1803.37     1808.56    115.38 o 
  27   3   4      649.57      927.19    134.67 o 
  29   3   4     1852.43     1963.28    173.96 o 
  31   3   4      577.85      630.66    136.62 o 
  33   3   4       36.90       49.96    109.56 o 
  35   3   4      515.51      582.65    144.30 o 
  37   3   4       83.67       26.02    118.53 o 
  39   3   4       47.27      208.96    129.07 o 
  41   3   4        4.70       -6.12    128.68 o 
  43   3   4      111.72      245.13    150.93 o 
 -42   4   4     1250.85      886.48    145.77 o 
 -40   4   4     2170.56     2208.79    587.53 o 
 -38   4   4     2877.22     3242.82    270.90 o 
 -34   4   4      387.44      316.31    139.48 o 
 -32   4   4      942.16     1138.10    180.86 o 
 -30   4   4     2287.60     2400.60    211.83 o 
 -28   4   4      283.37      329.23     70.54 o 
 -26   4   4      436.96      511.87     74.77 o 
 -24   4   4     1646.58     1640.05     99.90 o 
 -22   4   4      914.69      830.79     78.91 o 
 -20   4   4      415.39      542.60    141.37 o 
 -18   4   4     3748.42     3686.21    333.81 o 
 -16   4   4     8954.85     8476.58    211.57 o 
 -14   4   4    19482.44    18909.43    369.18 o 
 -12   4   4    19378.39    17893.00    352.84 o 
 -10   4   4     8252.64     8043.86    202.80 o 
  -8   4   4    10673.34     9489.52    302.32 o 
  -6   4   4     3742.62     3290.68    125.90 o 
  -4   4   4     2140.88     1927.69    158.41 o 
  -2   4   4     8222.91     7375.89    194.30 o 
   0   4   4     2115.11     1994.64    105.69 o 
   2   4   4      575.49      414.93     91.73 o 
   4   4   4     1285.59     1209.62     81.69 o 
   6   4   4     1065.49      895.72     75.86 o 
   8   4   4     2805.67     2772.77     83.15 o 
  10   4   4      242.34      164.11     57.62 o 
  12   4   4     1387.27     1454.48     79.35 o 
  14   4   4     4559.41     4141.14    141.60 o 
  16   4   4      374.16      371.25     72.72 o 
  18   4   4      751.33      775.05     82.71 o 
  20   4   4      866.73      884.65     91.82 o 
  22   4   4      399.69      528.05     91.73 o 
  24   4   4     3755.88     3781.95    158.29 o 
  26   4   4     2460.67     2276.21    184.24 o 
  28   4   4     2923.51     2767.39    206.75 o 
  30   4   4     4651.66     4176.00    253.46 o 
  32   4   4     2502.54     2549.19    212.22 o 
 -37   5   4      156.49       77.55    140.00 o 
 -35   5   4      228.80      239.80    142.47 o 
 -33   5   4     1499.92     1345.25    202.98 o 
 -31   5   4      164.42      122.05    129.07 o 
 -29   5   4      159.51      115.54    116.97 o 
 -27   5   4        2.24       18.61    108.64 o 
 -25   5   4       26.18       88.61    106.82 o 
 -23   5   4       12.17      -59.96     56.03 o 
 -21   5   4     1267.81     1385.43    101.62 o 
 -19   5   4     1371.86     1407.76    135.38 o 
 -17   5   4     4110.58     4159.51    150.75 o 
 -15   5   4       52.52       44.13     60.63 o 
 -13   5   4        8.11      -10.91     54.94 o 
 -11   5   4      280.37      135.82     64.19 o 
  -9   5   4     1117.95     1236.28    180.34 o 
  -7   5   4      148.95      124.42     65.10 o 
  -5   5   4       44.49       90.52     64.71 o 
  -3   5   4      334.24      236.86     68.46 o 
  -1   5   4     3927.64     3280.30    184.76 o 
   1   5   4     1091.05     1280.45    138.05 o 
   3   5   4     1069.58     1171.02    136.62 o 
   5   5   4     1870.40     1897.45    163.94 o 
   7   5   4      720.93      869.29     81.80 o 
   9   5   4       34.79       26.37     53.14 o 
  11   5   4     1051.49     1202.19     93.01 o 
  13   5   4       69.97       -5.02     57.38 o 
  15   5   4     1223.87     1268.14    175.78 o 
  17   5   4     1945.69     1952.49    113.49 o 
  19   5   4     1053.66     1204.00    104.76 o 
  21   5   4        0.35      -89.32     59.55 o 
  23   5   4     1248.49     1114.68    145.99 o 
  25   5   4      265.49      131.54    100.06 o 
  27   5   4       25.67       20.56     96.93 o 
  29   5   4       18.66       -7.16    103.31 o 
  31   5   4      137.76      150.41    124.39 o 
  33   5   4      653.32      439.39    151.32 o 
 -28   6   4      714.66      788.36    173.44 o 
 -26   6   4        9.08       53.09    116.58 o 
 -24   6   4       47.97       78.33    118.14 o 
 -22   6   4      115.99      -29.15    104.48 o 
 -20   6   4      337.98      367.44    128.94 o 
 -18   6   4      620.18      708.53    172.08 o 
 -16   6   4       30.97       -6.68     62.98 o 
 -14   6   4      314.07      475.42     83.21 o 
 -12   6   4      418.00      519.37     83.64 o 
 -10   6   4     1622.19     1695.99    120.84 o 
  -8   6   4      685.66      746.70     92.17 o 
  -6   6   4       10.52       26.15     63.20 o 
  -4   6   4     1015.18     1257.55    144.30 o 
  -2   6   4     1236.81     1216.82    151.45 o 
   0   6   4      308.25      453.06    119.83 o 
   2   6   4     2032.73     1980.98    176.30 o 
   4   6   4     1852.58     2033.16    184.11 o 
   6   6   4      523.89      639.51    134.67 o 
   8   6   4     3388.93     3344.57    217.03 o 
  10   6   4     1669.43     1823.22    148.00 o 
  12   6   4      351.54      320.28     75.14 o 
  14   6   4      519.32      493.48     83.67 o 
  16   6   4     1301.96     1214.61    109.34 o 
  18   6   4     1652.30     1643.60    196.99 o 
 -13   7   4        2.62      106.04    112.94 o 
 -11   7   4      182.47      255.73     84.78 o 
  -9   7   4      334.90      202.33    116.45 o 
  -7   7   4        0.00      -22.25    107.86 o 
  -5   7   4      786.08      816.59    145.60 o 
  -3   7   4       88.96      -97.98    106.43 o 
  -1   7   4        0.86        4.42    107.21 o 
   1   7   4      379.01      512.78    137.27 o 
   3   7   4        2.53      -11.58    107.08 o 
   5   7   4        0.97      -74.82    107.21 o 
   7   7   4       24.59      -49.05    115.93 o 
   9   7   4      350.83      253.72    137.53 o 
  11   7   4      161.26      165.50    132.72 o 
 -49   1   5      250.43      230.17    111.83 o 
 -47   1   5      680.59      912.86    191.07 o 
 -45   1   5      563.48      622.48     79.77 o 
 -43   1   5     3341.72     3400.18    135.17 o 
 -41   1   5      387.63      573.49     75.10 o 
 -39   1   5       88.45      148.38     58.29 o 
 -37   1   5     2986.84     3040.35    161.24 o 
 -35   1   5     4334.65     4313.10    179.29 o 
 -33   1   5     5264.13     4977.66    188.05 o 
 -31   1   5     4768.08     4855.58    185.65 o 
 -29   1   5     1673.01     1614.27    121.17 o 
 -27   1   5     6252.03     6084.11    148.29 o 
 -25   1   5     4044.90     4710.06    176.08 o 
 -23   1   5     3126.20     3061.42    121.07 o 
 -21   1   5     7244.03     6669.21    140.90 o 
 -19   1   5     3875.32     3784.49    100.73 o 
 -17   1   5     6525.91     8274.01    161.79 o 
 -15   1   5    24728.46    24832.25    340.73 o 
 -13   1   5     3276.87     3429.46     84.65 o 
 -11   1   5     9501.79     9889.72    139.79 o 
  -9   1   5    10186.12    10091.91    124.11 o 
  -7   1   5     5948.20     5866.86     82.34 o 
  -5   1   5    20371.94    20376.21    216.86 o 
  -3   1   5     4364.55     4653.54     82.25 o 
  -1   1   5    10805.50    10511.46    143.44 o 
   1   1   5    20423.28    20647.51    249.65 o 
   3   1   5     1585.57     1630.66     44.77 o 
   5   1   5      157.80      335.75     25.52 o 
   7   1   5     7719.53     7378.38    144.85 o 
   9   1   5     9336.73     8824.43    145.83 o 
  11   1   5    12202.89    12461.04    188.82 o 
  13   1   5    54580.79    54013.23    611.47 o 
  15   1   5     4464.86     4100.08     84.27 o 
  17   1   5     2860.18     2651.89     88.35 o 
  19   1   5     2008.94     1892.33     57.81 o 
  21   1   5     8870.50     8502.60    144.27 o 
  23   1   5     6314.32     6584.37    124.40 o 
  25   1   5      499.38      494.46     40.55 o 
  27   1   5     5942.52     6219.00    151.62 o 
  29   1   5       86.39      138.31    125.69 o 
  31   1   5      847.92     1005.39    160.82 o 
  33   1   5      745.72      919.12    155.36 o 
  35   1   5     1171.16     1319.74    182.68 o 
  37   1   5     2407.30     2396.03    164.09 o 
  39   1   5     1411.33     1757.85    206.75 o 
  41   1   5     1268.09     1332.32    145.50 o 
  43   1   5      605.91      617.04    129.33 o 
  45   1   5      651.90      617.53    135.57 o 
 -48   2   5       29.47       43.56    101.63 o 
 -46   2   5      137.04        5.94     99.65 o 
 -44   2   5       64.44      -64.50     86.88 o 
 -42   2   5        7.73        2.69     53.15 o 
 -40   2   5       72.05       77.08     53.79 o 
 -38   2   5       32.52      106.72     52.19 o 
 -36   2   5      763.08      719.91     91.02 o 
 -34   2   5        0.11       94.80     49.06 o 
 -32   2   5      236.24      319.44     56.93 o 
 -30   2   5      132.90      201.28     55.90 o 
 -28   2   5     2184.26     2106.42     98.05 o 
 -26   2   5     2027.23     2082.41     92.71 o 
 -24   2   5     1040.57     1142.16     71.94 o 
 -22   2   5      462.22      573.98     57.05 o 
 -20   2   5       24.20        2.86     50.09 o 
 -18   2   5      305.40      388.65     55.54 o 
 -16   2   5     7834.24     8369.67    195.27 o 
 -14   2   5     3799.94     4374.75    128.90 o 
 -12   2   5    12369.94    13401.52    266.85 o 
 -10   2   5     4406.14     4319.12    267.64 o 
  -8   2   5     1904.94     1787.00     81.03 o 
  -6   2   5      279.64      346.84     83.79 o 
  -4   2   5     1904.20     2007.49     55.94 o 
  -2   2   5     2819.23     3167.90     81.12 o 
   0   2   5     1846.26     1731.17     77.62 o 
   2   2   5       50.50      112.98     23.39 o 
   4   2   5      251.31      172.07     24.43 o 
   6   2   5      539.59      740.14     39.11 o 
   8   2   5      722.77      655.77     87.31 o 
  10   2   5     1619.91     1470.01     52.65 o 
  12   2   5     1837.00     1987.52    143.26 o 
  14   2   5     3106.89     2747.64    101.08 o 
  16   2   5       25.80       67.82     47.13 o 
  18   2   5      703.34      802.29     74.19 o 
  20   2   5      377.28      490.30     69.83 o 
  22   2   5        0.41       56.48     60.50 o 
  24   2   5      784.94      701.66     83.55 o 
  26   2   5      167.02      124.67    145.79 o 
  28   2   5     1125.07     1228.53    151.06 o 
  30   2   5     4031.60     3357.84    220.15 o 
  32   2   5      284.79      359.89    127.77 o 
  34   2   5       60.26      248.65    124.26 o 
  36   2   5      136.15      184.11    131.68 o 
  38   2   5      330.54      306.03    138.18 o 
  40   2   5       18.62      -63.63    117.49 o 
  42   2   5       47.82      122.31    139.87 o 
  44   2   5        7.61     -146.87     97.91 o 
 -45   3   5      233.06      247.45    200.70 o 
 -43   3   5      919.18     1171.06    135.05 o 
 -41   3   5     1291.21     1449.90    138.51 o 
 -39   3   5     1101.99     1399.63    203.89 o 
 -37   3   5      217.35      108.38     62.63 o 
 -35   3   5     2179.27     2300.08    123.82 o 
 -33   3   5     2856.35     2873.82    254.83 o 
 -31   3   5      247.69      265.75     55.28 o 
 -29   3   5     3154.30     2820.01    178.39 o 
 -27   3   5     3370.70     3316.42    134.13 o 
 -25   3   5      344.38      442.99     67.28 o 
 -23   3   5      169.17      157.02     55.49 o 
 -21   3   5     4914.55     5182.99    181.70 o 
 -19   3   5     5366.92     4989.59    154.15 o 
 -17   3   5      991.95      994.33     76.92 o 
 -15   3   5     4421.04     4822.05    145.55 o 
 -13   3   5     1210.07      972.71     91.47 o 
 -11   3   5     2987.06     2625.88    104.91 o 
  -9   3   5     9573.59     8856.79    159.92 o 
  -7   3   5     6144.02     5770.15    119.51 o 
  -5   3   5     3175.76     2973.37     82.02 o 
  -3   3   5     1209.18     1328.63    126.74 o 
  -1   3   5     9770.01     9072.37    159.54 o 
   1   3   5     5027.13     5050.58    109.65 o 
   3   3   5     1765.36     1606.73     47.70 o 
   5   3   5     3738.74     3280.44    106.73 o 
   7   3   5      237.88      256.00     28.77 o 
   9   3   5     2701.36     2387.35     57.34 o 
  11   3   5     9665.63     9677.61    134.63 o 
  13   3   5       16.09       86.06     44.31 o 
  15   3   5      222.49      387.75     64.08 o 
  17   3   5     5843.08     5591.37    234.99 o 
  19   3   5     1276.91     1321.03     93.18 o 
  21   3   5     5609.89     5683.36    220.09 o 
  23   3   5     2044.67     2142.67    116.25 o 
  25   3   5       16.21      103.66     71.76 o 
  27   3   5     3008.97     2936.40    171.75 o 
  29   3   5     1076.49     1512.05    160.04 o 
  31   3   5      664.35      697.54    134.54 o 
  33   3   5     1104.07      968.57    154.84 o 
  35   3   5     1333.84     1395.47    175.52 o 
  37   3   5     1436.69      979.37    166.16 o 
  39   3   5     1071.99      870.72    169.02 o 
  41   3   5     1014.21      924.98    175.39 o 
 -42   4   5       61.56     -154.79    103.29 o 
 -40   4   5      727.36      759.15    133.47 o 
 -38   4   5      393.80      302.50    110.33 o 
 -36   4   5      126.98       99.93     97.05 o 
 -34   4   5      140.37      183.33    130.11 o 
 -32   4   5      744.91      798.63     80.60 o 
 -30   4   5       27.05       42.67     50.61 o 
 -28   4   5       85.67       59.85    111.77 o 
 -26   4   5      146.65       55.69    103.05 o 
 -24   4   5      128.17      261.92    115.02 o 
 -22   4   5      681.95      762.77    105.33 o 
 -20   4   5      481.81      514.90     75.69 o 
 -18   4   5     1909.05     1602.29    180.66 o 
 -16   4   5      466.97      602.62    110.21 o 
 -14   4   5     4539.37     4554.99    343.57 o 
 -12   4   5      982.41     1001.37     88.05 o 
 -10   4   5     1533.08     1392.71    174.48 o 
  -8   4   5      120.31      238.33     64.04 o 
  -6   4   5     1486.41     1464.97     95.85 o 
  -4   4   5     1559.02     1523.36     97.16 o 
  -2   4   5      173.36      176.88     48.54 o 
   0   4   5      849.77      864.64     65.78 o 
   2   4   5     1387.71     1460.25     90.05 o 
   4   4   5     4224.89     3967.75    100.95 o 
   6   4   5     1249.49     1468.66     65.22 o 
   8   4   5       25.02       -5.25     35.30 o 
  10   4   5       86.70      308.41     40.36 o 
  12   4   5       88.20       73.23     56.74 o 
  14   4   5        1.77       49.16     54.32 o 
  16   4   5      216.25      181.85     91.40 o 
  18   4   5     1988.84     1973.14    108.35 o 
  20   4   5     1536.82     1614.51    105.07 o 
  22   4   5      216.12       40.10     67.53 o 
  24   4   5      560.72      429.29     82.77 o 
  26   4   5      765.32      682.16    112.35 o 
  28   4   5      237.65      199.33    113.33 o 
  30   4   5      348.10      106.30    117.23 o 
  32   4   5       19.84     -142.47     94.98 o 
 -35   5   5     1933.18     1431.90    217.16 o 
 -33   5   5     1040.91      920.55    185.28 o 
 -31   5   5     2061.81     1831.74    220.02 o 
 -29   5   5      231.65      255.15    129.07 o 
 -27   5   5      531.79      527.61    142.34 o 
 -25   5   5     2923.41     3283.76    141.05 o 
 -23   5   5      155.32      142.26     66.28 o 
 -21   5   5      342.69      477.31     77.42 o 
 -19   5   5      121.91      222.06     67.74 o 
 -17   5   5      116.31      117.05     76.31 o 
 -15   5   5     1992.39     1834.57    181.05 o 
 -13   5   5     1214.82     1534.44    109.14 o 
 -11   5   5     5329.19     5093.45    172.64 o 
  -9   5   5     9674.91     8931.09    235.99 o 
  -7   5   5     8559.91     8406.03    238.76 o 
  -5   5   5     5393.41     4860.00    169.06 o 
  -3   5   5     2429.64     2777.72    131.17 o 
  -1   5   5     4877.89     4942.24    230.95 o 
   1   5   5     5082.84     4568.42    223.67 o 
   3   5   5      920.72     1298.14    142.60 o 
   5   5   5     1374.95     1434.63    143.39 o 
   7   5   5      306.82      525.72     69.28 o 
   9   5   5       11.70       89.53     52.98 o 
  11   5   5     2116.34     2381.63    113.82 o 
  13   5   5     2177.51     2265.47    117.27 o 
  15   5   5     3634.72     3736.12    144.89 o 
  17   5   5     2198.35     2046.81    116.06 o 
  19   5   5      987.27     1005.37     98.75 o 
  21   5   5     2412.34     2621.85    132.07 o 
  23   5   5     1199.64     1225.73    111.97 o 
  25   5   5      370.88      442.91    115.15 o 
  27   5   5      639.38      703.52    135.45 o 
 -28   6   5      571.76      365.75    151.84 o 
 -26   6   5      135.75        7.29    121.27 o 
 -24   6   5      439.54      392.81    140.52 o 
 -22   6   5       39.40      105.65    115.67 o 
 -20   6   5        8.48      -44.89     94.98 o 
 -18   6   5        0.05        1.79     65.56 o 
 -16   6   5       40.03       39.15     67.48 o 
 -14   6   5      344.41      323.38    119.70 o 
 -12   6   5      124.45      141.06     70.33 o 
 -10   6   5      113.89      150.17     71.12 o 
  -8   6   5      389.29      512.15     84.86 o 
  -6   6   5       52.72       80.13     66.82 o 
  -4   6   5       51.51       13.14     92.64 o 
  -2   6   5      171.56      172.66    102.01 o 
   0   6   5      170.77      176.17     99.80 o 
   2   6   5       78.41      117.23    103.31 o 
   4   6   5       32.98       -2.21     98.24 o 
   6   6   5      285.61      400.88    119.18 o 
   8   6   5        0.55       11.71     98.89 o 
  10   6   5      351.56      222.49    114.76 o 
  12   6   5      376.74      405.17    124.78 o 
  14   6   5        4.85      120.88    113.85 o 
  16   6   5        0.77       73.38    114.24 o 
  18   6   5      192.53       66.36    120.75 o 
  20   6   5       27.66       42.55    116.71 o 
 -11   7   5     2527.68     2516.34    146.81 o 
  -9   7   5      553.82      665.92    147.94 o 
  -7   7   5     1450.56     1320.39    173.05 o 
  -5   7   5     2923.17     2702.20    211.17 o 
  -3   7   5      847.61      695.20    146.90 o 
  -1   7   5      166.19      283.65    123.35 o 
   1   7   5      203.78      365.10    130.76 o 
   3   7   5      496.73      899.35    161.60 o 
   5   7   5       33.44      -56.60    107.21 o 
   7   7   5     1204.48     1294.37    183.46 o 
   9   7   5      623.55      712.24    162.64 o 
 -50   0   6      441.45      302.25    163.29 o 
 -48   0   6        8.07       99.67    142.21 o 
 -46   0   6     1199.11     1285.65    193.61 o 
 -44   0   6      326.46      131.41    130.24 o 
 -42   0   6      165.71      366.53    140.78 o 
 -40   0   6     2570.23     2455.90    215.47 o 
 -38   0   6     1725.42     2014.03    198.29 o 
 -36   0   6      282.91      245.52    124.91 o 
 -34   0   6     5627.42     5147.95    267.51 o 
 -32   0   6    13527.26    12262.56    419.10 o 
 -30   0   6    15691.33    15070.67    466.98 o 
 -28   0   6    19691.90    18464.95    526.57 o 
 -26   0   6       40.03      -34.09     92.25 o 
 -24   0   6     2377.91     2771.29    176.43 o 
 -22   0   6    16332.59    15885.71    438.48 o 
 -20   0   6     5637.57     6139.80    230.30 o 
 -18   0   6     9315.26     9714.55    293.02 o 
 -16   0   6    17855.16    16699.44    423.26 o 
 -14   0   6     1280.12     1467.54    124.06 o 
 -12   0   6     6570.82     6824.54    243.90 o 
 -10   0   6    18133.23    18584.30    389.98 o 
  -8   0   6    14641.96    14432.09    210.14 o 
  -6   0   6     8559.62     8667.58    137.98 o 
  -4   0   6     8042.00     8340.06    130.87 o 
  -2   0   6     8493.84     8051.27    112.88 o 
   0   0   6      427.73      714.84     45.32 o 
   2   0   6      442.08      564.72     32.97 o 
   4   0   6     3163.02     3166.13     69.79 o 
   6   0   6     3622.37     3654.79    368.42 o 
   8   0   6     8112.32     9365.45    252.42 o 
  10   0   6     8325.05     7315.78    146.96 o 
  12   0   6      310.77      346.23     53.87 o 
  14   0   6    15369.52    15299.47    499.64 o 
  16   0   6    20740.48    21386.14    384.88 o 
  18   0   6     3725.75     4250.38    108.64 o 
  20   0   6     6980.17     6755.10    146.73 o 
  22   0   6     2858.30     2570.14    122.05 o 
  24   0   6     5956.01     6483.56    209.09 o 
  28   0   6     5004.93     5545.18    282.09 o 
  30   0   6     5511.20     5762.21    292.63 o 
  32   0   6      743.20      705.48    154.97 o 
  34   0   6     4118.04     4455.61    274.15 o 
  36   0   6     4257.64     4340.85    284.56 o 
  38   0   6     3354.08     3635.77    271.42 o 
  40   0   6      541.41      444.73    158.74 o 
  42   0   6     3270.22     3799.06    296.14 o 
  44   0   6     2061.11     2527.33    268.42 o 
 -49   1   6        0.98      -87.54     96.56 o 
 -47   1   6       42.78      -57.88     60.42 o 
 -45   1   6       20.77        9.75     72.44 o 
 -43   1   6      217.81      342.22     67.74 o 
 -41   1   6      319.20      389.40     69.88 o 
 -39   1   6      390.86      414.99     68.67 o 
 -37   1   6      697.92      644.30     73.88 o 
 -35   1   6      809.05      636.99     71.87 o 
 -33   1   6     1982.24     1864.35     97.89 o 
 -31   1   6     2714.92     2786.18    113.66 o 
 -29   1   6      888.90      847.39     74.46 o 
 -27   1   6     4865.71     5082.04    159.24 o 
 -25   1   6      226.26      301.89     53.95 o 
 -23   1   6      707.24     1015.19     68.97 o 
 -21   1   6      917.32     1086.41     66.01 o 
 -19   1   6      507.24      514.68     50.44 o 
 -15   1   6     2922.29     3416.06    110.39 o 
 -13   1   6      975.76     1895.10     84.55 o 
 -11   1   6     4260.36     5261.73    168.94 o 
  -9   1   6    10271.02    11678.56    155.94 o 
  -7   1   6     5873.83     6271.90    110.15 o 
  -5   1   6      278.74      387.54     37.18 o 
  -3   1   6     3789.24     4534.69     96.27 o 
  -1   1   6     1822.52     1805.28     52.76 o 
   1   1   6     1002.52     1010.48     39.01 o 
   3   1   6     1228.42     1176.85     36.11 o 
   5   1   6      164.34      165.52     51.22 o 
   7   1   6     7907.53     8165.73    128.75 o 
   9   1   6    14470.21    14556.59    204.78 o 
  11   1   6     5675.77     6257.73    108.64 o 
  13   1   6    10302.79    10522.51    135.62 o 
  15   1   6     1387.39     1400.02     41.23 o 
  17   1   6      415.24      563.83     36.55 o 
  19   1   6      909.34      874.04     37.98 o 
  21   1   6     1758.95     1831.36     64.21 o 
  23   1   6     1896.74     2067.81     68.22 o 
  25   1   6      151.14      208.76     35.92 o 
  27   1   6     2056.50     2006.74    184.24 o 
  29   1   6     2693.18     2419.07    208.44 o 
  31   1   6       13.90      -53.22    111.90 o 
  33   1   6       23.37       31.10    124.39 o 
  35   1   6      119.21      131.68    132.98 o 
  37   1   6      466.71      487.48    113.22 o 
  39   1   6     1457.69     1604.89    175.20 o 
  41   1   6      137.39      218.13    109.09 o 
  43   1   6       16.20     -122.62    101.82 o 
  45   1   6      181.69       -6.98    117.84 o 
 -48   2   6      668.74      526.63    197.25 o 
 -46   2   6      532.04      575.06    120.78 o 
 -44   2   6      101.16      113.98     95.59 o 
 -42   2   6     1124.55     1168.35     92.39 o 
 -40   2   6      960.89      987.77     85.58 o 
 -38   2   6      238.06      339.40     63.92 o 
 -36   2   6      223.41      241.11     59.87 o 
 -34   2   6      127.79      154.54     89.14 o 
 -32   2   6     2395.42     2345.33    104.69 o 
 -30   2   6      493.08      652.47     69.28 o 
 -28   2   6     2939.59     3225.60    185.95 o 
 -26   2   6     4959.45     4718.88    131.73 o 
 -24   2   6     4549.37     4490.61    150.51 o 
 -22   2   6      658.74      695.51     73.21 o 
 -18   2   6     3915.47     4973.52    235.83 o 
 -16   2   6       99.57      229.50     57.35 o 
 -14   2   6     6565.98     6668.34    148.13 o 
 -12   2   6    23179.28    23730.64    337.48 o 
 -10   2   6     4567.55     4052.03     95.86 o 
  -8   2   6     1641.63     1748.82     84.18 o 
  -6   2   6     9583.37     9312.20    205.77 o 
  -4   2   6    14702.52    14438.01    282.14 o 
  -2   2   6     7969.73     7865.63    182.72 o 
   0   2   6     4293.82     4451.38    128.95 o 
   2   2   6     9628.03     8840.44    267.64 o 
   4   2   6    15415.53    15479.23    406.61 o 
   6   2   6      177.16      383.78     37.63 o 
  10   2   6    10376.79    10848.32    161.87 o 
  12   2   6     6126.28     5281.37    164.98 o 
  14   2   6    27159.03    27521.59    458.04 o 
  16   2   6    20100.35    20660.83    367.54 o 
  18   2   6     3790.76     3561.57    127.81 o 
  20   2   6     2394.96     2424.76    112.81 o 
  22   2   6      219.58      422.43     73.08 o 
  24   2   6     9375.98     8571.72    217.85 o 
  26   2   6     3998.93     3799.77    145.60 o 
  28   2   6      113.17      201.90     72.76 o 
  30   2   6       19.08      -26.54    103.57 o 
  32   2   6       12.79      115.02    117.75 o 
  34   2   6       90.95      -74.16    116.06 o 
  36   2   6       85.53      108.91    124.00 o 
  38   2   6     1149.27     1130.69    177.74 o 
  40   2   6     1188.15      668.91    164.07 o 
  42   2   6     1267.40      877.49    179.17 o 
 -45   3   6      229.92      157.05    173.05 o 
 -43   3   6     1348.36     1265.23    214.82 o 
 -41   3   6        9.93      -68.44    135.06 o 
 -39   3   6       27.74      185.15    138.44 o 
 -37   3   6      462.39      490.28     71.49 o 
 -35   3   6      613.64      793.50     80.67 o 
 -33   3   6        0.24      -58.51     46.69 o 
 -31   3   6       18.33       77.84     48.35 o 
 -29   3   6       22.32        7.37     61.56 o 
 -27   3   6       19.23       14.78     46.10 o 
 -25   3   6      250.62      220.75     61.33 o 
 -23   3   6      265.74      298.20     65.47 o 
 -21   3   6      613.39      757.33     76.91 o 
 -19   3   6        3.00        3.02     48.84 o 
 -17   3   6     1858.19     1927.85    100.06 o 
 -15   3   6       90.40       74.39    106.76 o 
 -13   3   6      532.90      473.69     63.05 o 
 -11   3   6        9.69      -59.36     39.57 o 
  -9   3   6       33.17       32.42     72.02 o 
  -7   3   6     1042.29      902.42     53.21 o 
  -5   3   6      329.70      393.43     41.22 o 
  -3   3   6     2121.16     2161.25     70.56 o 
  -1   3   6     2163.48     2149.70    135.06 o 
   1   3   6        3.13       -3.75     25.81 o 
   3   3   6       38.91       87.68     33.49 o 
   5   3   6      130.64       73.70     25.14 o 
   7   3   6      827.73      720.11     37.25 o 
   9   3   6       28.61       20.61     24.65 o 
  11   3   6      373.30      340.09     29.21 o 
  13   3   6       12.49       39.25     48.56 o 
  15   3   6      183.93      323.09     64.27 o 
  17   3   6     2314.97     2809.15    180.34 o 
  19   3   6       65.99       32.84     60.52 o 
  21   3   6      178.92      265.64     67.91 o 
  23   3   6      697.60      750.47    156.92 o 
  25   3   6      511.46      555.97    155.16 o 
  27   3   6      130.39      129.81     69.94 o 
  29   3   6      133.22        6.81     93.68 o 
  31   3   6       11.97        8.59    100.71 o 
  33   3   6      123.35      190.88    116.06 o 
  35   3   6       22.65      -35.65    107.08 o 
  37   3   6        0.97       -3.64    117.36 o 
  39   3   6        0.29       55.82    126.34 o 
  41   3   6       64.59      -80.67    127.51 o 
 -40   4   6      441.77      561.64    126.90 o 
 -38   4   6     2045.70     1594.69    155.44 o 
 -36   4   6     1578.30     1484.68    326.65 o 
 -34   4   6     2174.81     2276.47    157.96 o 
 -32   4   6     5660.33     5996.12    196.55 o 
 -30   4   6     4445.09     4424.66    165.71 o 
 -28   4   6     1059.15     1237.41     95.55 o 
 -26   4   6      211.53      243.65     89.06 o 
 -24   4   6     5628.71     5369.92    281.83 o 
 -22   4   6     2229.99     2731.09    201.55 o 
 -20   4   6      361.61      263.88     70.31 o 
 -18   4   6     4722.77     4858.19    163.61 o 
 -16   4   6      206.24      212.13     68.13 o 
 -14   4   6       79.42       98.19     61.54 o 
 -12   4   6     1977.09     1770.21    104.85 o 
 -10   4   6       60.25      244.97     67.10 o 
  -8   4   6     7220.31     6940.09    194.98 o 
  -6   4   6    13159.72    11857.48    255.98 o 
  -4   4   6     5454.94     5534.91    131.05 o 
  -2   4   6     4184.99     4000.46    111.18 o 
   0   4   6     3901.18     3848.51    106.30 o 
   2   4   6     1721.56     2228.59    159.65 o 
   4   4   6     4042.51     3938.67    202.33 o 
   6   4   6     4838.30     4901.13    140.42 o 
   8   4   6      629.83      775.11    116.57 o 
  10   4   6      379.43      400.19     59.34 o 
  12   4   6       13.53       62.75     50.34 o 
  14   4   6      857.46     1275.04     88.09 o 
  16   4   6      165.96      110.10     55.10 o 
  18   4   6     1079.39     1400.24     98.72 o 
  20   4   6     1546.78     1722.53    110.01 o 
  22   4   6     2679.47     2572.64    156.27 o 
  24   4   6     2373.50     2750.10    135.56 o 
  26   4   6     1057.31     1186.22    280.92 o 
  28   4   6      326.97      449.46     90.11 o 
  30   4   6      962.81      816.07    149.63 o 
 -35   5   6       62.76      194.78    146.12 o 
 -33   5   6       64.03       22.25    124.39 o 
 -31   5   6       47.74       28.89    118.40 o 
 -29   5   6        0.70       22.51    113.33 o 
 -27   5   6      115.94      203.96     73.47 o 
 -25   5   6       89.78      122.41     72.60 o 
 -23   5   6      516.06      632.07     87.58 o 
 -21   5   6       27.83       43.06     61.73 o 
 -19   5   6       36.42       -2.70     59.90 o 
 -17   5   6      157.79      194.20     68.75 o 
 -15   5   6        7.40       -8.16     60.06 o 
 -13   5   6      161.36      170.16     65.90 o 
 -11   5   6     6193.94     5791.46    357.94 o 
  -9   5   6     3842.18     3745.02    293.41 o 
  -7   5   6      132.42      156.21     66.50 o 
  -5   5   6       50.97      113.83     62.35 o 
  -3   5   6      172.84      106.10     62.43 o 
  -1   5   6     1431.79     1298.92    142.60 o 
   1   5   6       23.45      -61.54     81.32 o 
   3   5   6      102.66       76.12     90.56 o 
   5   5   6       98.87      182.29     90.82 o 
   7   5   6      572.52      886.07    133.11 o 
   9   5   6      208.20       86.16    102.20 o 
  11   5   6       52.60       46.60     51.26 o 
  13   5   6      505.08      540.30     73.63 o 
  15   5   6      477.36      430.93     71.40 o 
  17   5   6      309.35      386.79     99.86 o 
  19   5   6      329.57      558.97    135.45 o 
  21   5   6      408.40      332.57    128.03 o 
  23   5   6      199.92      362.50    134.54 o 
  25   5   6      217.15      294.45    136.49 o 
 -26   6   6      133.92      233.81    137.14 o 
 -24   6   6       39.51      179.82    129.07 o 
 -22   6   6     1842.54     1848.13    213.52 o 
 -20   6   6      949.13      950.54    106.10 o 
 -18   6   6      724.26      732.02     97.62 o 
 -16   6   6     1252.55     1205.46    113.21 o 
 -14   6   6      719.70      811.08    100.08 o 
 -12   6   6     1665.20     1901.38    131.71 o 
 -10   6   6     3470.00     3431.86    158.65 o 
  -8   6   6     1221.81     1364.55    114.84 o 
  -6   6   6      610.43      554.25     88.88 o 
  -4   6   6     1973.62     1955.09    181.77 o 
  -2   6   6     2539.88     2542.16    186.97 o 
   0   6   6     1667.02     2021.19    184.11 o 
   2   6   6     1887.96     1590.25    170.32 o 
   4   6   6     4203.96     4324.33    244.35 o 
   6   6   6     1476.73     1638.65    178.26 o 
   8   6   6     2405.43     2296.12    206.75 o 
  10   6   6     3939.49     3907.31    243.31 o 
  12   6   6      388.82      466.46    131.02 o 
  14   6   6      462.10      345.84    129.07 o 
  16   6   6     1651.12     2039.14    212.22 o 
  18   6   6     1502.52     1745.86    202.72 o 
  20   6   6      931.06     1078.64    178.78 o 
  22   6   6     1391.72     1676.51    212.35 o 
  -9   7   6      717.79      878.79    149.50 o 
  -7   7   6     2014.79     1681.59    188.27 o 
  -5   7   6      256.13      273.37    134.28 o 
  -3   7   6       88.29       53.48    113.33 o 
  -1   7   6       32.99      -68.31    103.83 o 
   1   7   6      189.12       79.89    118.92 o 
   3   7   6      586.16      608.41    147.68 o 
   5   7   6       50.08       42.68    121.66 o 
 -49   1   7     1020.40     1000.02    139.70 o 
 -47   1   7      203.58      203.21     72.35 o 
 -45   1   7     1514.37     1673.86    109.50 o 
 -43   1   7      941.50      972.00     92.02 o 
 -41   1   7     1424.00     1258.27     94.97 o 
 -39   1   7      840.34      866.34     83.46 o 
 -37   1   7      793.07      637.73     74.57 o 
 -35   1   7     1475.79     1590.45     94.79 o 
 -33   1   7     2679.52     2280.80    105.70 o 
 -31   1   7      519.99      545.33     68.92 o 
 -29   1   7     2626.62     2428.94    107.67 o 
 -27   1   7     4891.79     4640.45    133.24 o 
 -25   1   7     8572.39     7861.32    220.11 o 
 -23   1   7     4218.81     3962.80    116.24 o 
 -21   1   7     5605.01     5341.97    128.60 o 
 -19   1   7     3542.05     3347.36     98.12 o 
 -17   1   7    12519.66    11710.84    239.49 o 
 -15   1   7    11529.43    11233.55    189.89 o 
 -13   1   7     1890.04     1551.39     64.39 o 
 -11   1   7      289.61      444.66     40.98 o 
  -9   1   7     6962.24     6777.59    140.93 o 
  -7   1   7     1031.84      825.22     60.30 o 
  -5   1   7       37.44      -15.20     18.66 o 
  -3   1   7    13564.83    13880.50    217.67 o 
  -1   1   7     1276.38     1333.06     49.44 o 
   1   1   7    18209.71    18136.82    263.60 o 
   3   1   7     6521.42     6269.66     95.11 o 
   5   1   7     3335.67     3424.20    131.28 o 
   7   1   7     6582.14     6478.44    141.77 o 
   9   1   7       44.86      189.37     34.72 o 
  11   1   7      297.85      294.04     49.86 o 
  13   1   7     2893.69     2848.42     60.91 o 
  15   1   7     2297.67     1827.81     50.08 o 
  17   1   7     3978.42     3917.02     73.61 o 
  19   1   7    10425.25    10526.20    143.94 o 
  21   1   7     6048.43     5757.40     95.98 o 
  23   1   7     1506.58     1454.24     63.39 o 
  25   1   7     4336.46     4137.13    146.50 o 
  27   1   7     6133.94     5948.08    177.40 o 
  29   1   7     1958.42     2049.03    190.75 o 
  31   1   7      699.18      565.60    146.38 o 
  33   1   7       38.29     -129.72    114.50 o 
  35   1   7       36.66      -93.94    120.75 o 
  37   1   7       39.66     -130.76    122.57 o 
  39   1   7      918.37      885.39    132.40 o 
  41   1   7      741.87      822.70    221.91 o 
  43   1   7      452.33      292.22    126.78 o 
 -46   2   7      257.99      292.64    110.09 o 
 -44   2   7      162.14      -16.65    103.81 o 
 -42   2   7        1.96      -46.77     49.72 o 
 -40   2   7       77.80       76.09     57.60 o 
 -38   2   7      940.45      884.80     83.09 o 
 -36   2   7       10.83      -33.40     49.74 o 
 -34   2   7      879.01      956.74     81.30 o 
 -32   2   7      186.92      275.49     94.04 o 
 -30   2   7     3242.21     3006.45    114.49 o 
 -28   2   7        0.74       26.03     51.00 o 
 -26   2   7      155.33      168.61    126.67 o 
 -24   2   7     2029.25     2073.29     95.73 o 
 -22   2   7       16.77        4.15     46.88 o 
 -20   2   7       41.30       68.54     45.11 o 
 -18   2   7      242.74      167.86     51.27 o 
 -16   2   7     1214.23     1541.92     73.61 o 
 -14   2   7      780.08      907.94     57.82 o 
 -12   2   7        1.84      -19.36     33.44 o 
 -10   2   7        7.08        5.62     33.10 o 
  -8   2   7    41201.02    43015.45    562.70 o 
  -6   2   7      221.44      131.43     45.27 o 
  -4   2   7     1118.56     1038.13    124.65 o 
  -2   2   7     4637.75     4618.45    135.25 o 
   0   2   7     4266.12     4510.78    194.00 o 
   2   2   7     2019.40     2272.70    136.36 o 
   4   2   7     2821.61     3223.18    158.48 o 
   6   2   7     2614.92     2805.97     89.09 o 
   8   2   7     4313.78     4014.13     80.97 o 
  10   2   7      196.37      165.13     76.37 o 
  12   2   7      356.12      273.57     28.54 o 
  14   2   7      126.93      217.95     55.44 o 
  16   2   7        0.13       38.05     52.08 o 
  18   2   7        7.59      -63.70     74.88 o 
  20   2   7       46.93       21.81     98.43 o 
  22   2   7      156.51      202.66    123.41 o 
  24   2   7       59.73      -10.77     59.31 o 
  26   2   7      806.14      877.65    107.15 o 
  28   2   7     2333.75     2259.03    166.35 o 
  30   2   7      280.32      283.52    131.02 o 
  32   2   7       12.58       -7.29    110.47 o 
  34   2   7      317.11      438.74    141.56 o 
  36   2   7       26.86      -57.64    111.64 o 
  38   2   7       13.60     -117.36    123.87 o 
  40   2   7        9.80      -15.74    132.46 o 
  42   2   7       43.13     -197.71    131.81 o 
 -43   3   7      754.52      611.16    126.65 o 
 -41   3   7     1018.80     1072.44    156.53 o 
 -39   3   7     1039.40      880.94     85.67 o 
 -37   3   7     1597.95     1710.76    104.04 o 
 -35   3   7     2233.86     2282.84    114.32 o 
 -33   3   7     1139.12     1102.07    112.74 o 
 -31   3   7     5847.41     5978.93    163.36 o 
 -29   3   7     5755.34     5374.55    173.90 o 
 -27   3   7     5072.23     4821.39    140.21 o 
 -25   3   7     2804.07     2756.09    106.61 o 
 -23   3   7      109.14       97.71     50.79 o 
 -21   3   7     4797.85     4543.08    130.06 o 
 -19   3   7     6411.27     6561.04    189.96 o 
 -17   3   7     1246.73     1028.84     86.17 o 
 -15   3   7     1040.48     1136.85     86.78 o 
 -13   3   7     2449.62     2134.39    107.83 o 
 -11   3   7     2496.03     2298.81    143.39 o 
  -9   3   7    12525.74    12507.59    209.53 o 
  -7   3   7    14732.66    13744.80    267.53 o 
  -5   3   7     3759.98     3490.02     95.22 o 
  -3   3   7     9450.08     9279.64    224.52 o 
  -1   3   7     6856.52     6525.57    180.22 o 
   1   3   7     5387.82     4607.61    166.35 o 
   3   3   7     2876.77     3008.23    167.59 o 
   5   3   7     4028.08     3592.50     96.44 o 
   7   3   7     8171.64     8047.50    134.78 o 
   9   3   7     1824.29     1650.77     47.35 o 
  11   3   7     6541.68     6299.28     93.23 o 
  13   3   7     2216.81     2208.81     96.59 o 
  15   3   7      436.25      492.08     68.56 o 
  17   3   7    14847.86    14517.04    442.00 o 
  19   3   7     8436.69     8469.30    207.22 o 
  21   3   7      530.38      591.54     85.61 o 
  23   3   7     2574.60     2379.30    148.72 o 
  25   3   7     1044.11     1159.41     97.17 o 
  27   3   7     2804.12     2722.92    133.18 o 
  29   3   7     8051.85     8281.58    230.64 o 
  31   3   7      568.16      538.93    121.66 o 
  33   3   7     1250.86     1221.77    162.51 o 
  35   3   7     2070.25     1925.68    194.13 o 
  37   3   7      724.23      488.32    144.82 o 
 -40   4   7       91.29       75.01    100.63 o 
 -38   4   7      613.65      519.77    117.76 o 
 -36   4   7      669.00      462.59    112.82 o 
 -34   4   7       85.80      107.53     58.53 o 
 -32   4   7      433.57      269.08     61.78 o 
 -30   4   7      588.68      557.35     71.69 o 
 -28   4   7      330.00      412.50     63.89 o 
 -26   4   7     1262.81     1419.18    156.14 o 
 -24   4   7       28.95      -38.63     47.32 o 
 -22   4   7        0.27      -69.90     46.60 o 
 -20   4   7       84.14      224.71    104.22 o 
 -18   4   7      546.27      409.88     74.56 o 
 -16   4   7      180.47      261.53     69.88 o 
 -14   4   7       49.41       28.02     58.64 o 
 -12   4   7     1464.24     1406.80    102.75 o 
 -10   4   7      208.27      159.09     66.34 o 
  -8   4   7      102.52      119.96     66.11 o 
  -6   4   7     2142.74     2034.46     82.28 o 
  -4   4   7      165.80      121.73     47.96 o 
  -2   4   7     7487.29     7401.38    209.46 o 
   0   4   7       21.13     -102.08    114.37 o 
   2   4   7      163.33      284.82     98.63 o 
   4   4   7     1616.57     1932.19    164.72 o 
   6   4   7     2315.34     2187.60    157.83 o 
   8   4   7       88.89       73.69     45.06 o 
  10   4   7       95.88       58.87     45.38 o 
  12   4   7      640.71      752.46    129.85 o 
  14   4   7      249.32      167.99     52.47 o 
  16   4   7      227.80      271.40     61.38 o 
  18   4   7     1650.89     1677.89    143.39 o 
  20   4   7      628.91      545.69     79.51 o 
  22   4   7      502.17      525.30    122.44 o 
  24   4   7        1.92      -70.24     61.04 o 
  26   4   7       30.80       39.75     69.98 o 
  28   4   7      421.96      443.74    106.82 o 
  30   4   7       52.00      -17.57    109.56 o 
 -35   5   7     1491.54     1404.63    151.39 o 
 -33   5   7      345.81      301.83    110.20 o 
 -31   5   7     1372.03      963.62    180.73 o 
 -29   5   7     2506.91     2867.83    236.81 o 
 -27   5   7     1263.82     1154.49    109.28 o 
 -25   5   7     1656.93     1747.34    161.21 o 
 -23   5   7     1355.00     1600.49    140.52 o 
 -21   5   7      181.01       95.89     68.00 o 
 -19   5   7       29.54       -1.97     63.31 o 
 -17   5   7      548.54      585.50     86.40 o 
 -15   5   7      571.85      620.33     86.85 o 
 -13   5   7       50.18      -20.62     63.03 o 
 -11   5   7      532.76      792.84    181.31 o 
  -9   5   7     1656.50     1561.97    268.10 o 
  -7   5   7     2400.12     2455.93    253.85 o 
  -5   5   7     2550.64     2625.96    266.28 o 
  -3   5   7     4305.27     3799.09    157.63 o 
  -1   5   7     4956.37     4785.45    235.77 o 
   1   5   7     2730.07     2676.83    185.28 o 
   3   5   7     2628.86     2605.79    179.17 o 
   5   5   7     1060.36     1060.17    144.56 o 
   7   5   7     2306.91     2030.81    173.83 o 
   9   5   7     2008.28     1858.15    178.52 o 
  11   5   7      852.65      793.95    138.70 o 
  13   5   7     1812.90     1910.72    183.85 o 
  15   5   7      892.64     1112.60    153.14 o 
  17   5   7       60.76       63.50    100.84 o 
  19   5   7      505.22      588.89    135.32 o 
  21   5   7     1185.61     1801.29    194.39 o 
  23   5   7      124.76       57.77    118.92 o 
  25   5   7      572.91      597.35    152.88 o 
  27   5   7      193.55      108.25    131.81 o 
 -26   6   7        8.87       91.73    125.30 o 
 -24   6   7        2.03        5.73    117.49 o 
 -22   6   7       52.69       56.41     78.91 o 
 -20   6   7      117.79      132.91     77.71 o 
 -18   6   7        0.92      -50.92     68.58 o 
 -16   6   7      412.87      364.67     96.93 o 
 -14   6   7      189.29       88.52     73.54 o 
 -12   6   7       52.10      163.92     75.67 o 
 -10   6   7      102.37      177.68     74.16 o 
  -8   6   7      456.27      485.08     99.86 o 
  -6   6   7       54.86      176.18     74.79 o 
  -4   6   7      190.29      240.32    112.03 o 
  -2   6   7       81.49       71.82    101.10 o 
   0   6   7       88.46     -134.15     93.55 o 
   2   6   7      789.16      780.81    143.52 o 
   4   6   7      486.40      491.31    130.50 o 
   6   6   7       20.18       27.32    101.62 o 
   8   6   7       14.47      110.47    110.73 o 
  10   6   7      214.00      269.34    119.83 o 
  12   6   7       35.72       15.48    108.51 o 
  14   6   7     1605.64     1608.33    195.56 o 
  16   6   7       69.68      163.29    126.34 o 
  18   6   7       32.41     -103.31    107.08 o 
  20   6   7       70.56       53.87    125.56 o 
 -48   0   8     3714.27     4799.11    316.70 o 
 -46   0   8     1460.31     1818.34    218.98 o 
 -44   0   8      781.24      594.75    158.35 o 
 -42   0   8      932.94      808.92    166.03 o 
 -40   0   8      915.59      744.51    157.44 o 
 -38   0   8     5452.29     5117.37    282.48 o 
 -36   0   8       15.96      169.54    116.84 o 
 -34   0   8     1455.09     1824.71    179.30 o 
 -32   0   8     5469.20     4756.04    249.56 o 
 -30   0   8      566.32      712.24    137.01 o 
 -28   0   8    10257.73    10403.11    362.11 o 
 -26   0   8    10954.97    10649.02    354.56 o 
 -24   0   8    10965.78    10520.86    343.11 o 
 -22   0   8    16032.40    17436.40    472.05 o 
 -20   0   8    15808.06    16399.27    439.78 o 
 -18   0   8      193.00      279.74     79.24 o 
 -16   0   8     6529.33     6660.98    167.58 o 
 -14   0   8    21608.57    21642.59    564.95 o 
 -12   0   8      896.94      846.76     57.01 o 
 -10   0   8    16736.97    16867.35    249.97 o 
  -8   0   8     6112.16     5670.58    112.48 o 
  -6   0   8      549.72      555.99     43.18 o 
  -2   0   8    10947.75    10001.80    161.05 o 
   0   0   8      675.97      546.03    144.62 o 
   2   0   8     1841.35     1919.29     72.97 o 
   4   0   8     4881.83     5641.66    132.10 o 
   6   0   8     1525.27     1378.75     67.53 o 
   8   0   8     7954.74     9452.37    270.25 o 
  10   0   8      673.99      800.33     80.93 o 
  12   0   8     3761.74     3520.35    144.69 o 
  14   0   8     7486.30     7947.99    236.42 o 
  16   0   8    31039.24    30719.31    695.07 o 
  18   0   8    10554.40    10857.98    299.00 o 
  20   0   8     4879.64     5287.43    187.62 o 
  22   0   8    20856.12    21025.20    507.57 o 
  24   0   8       53.40      123.48     67.27 o 
  26   0   8     1714.82     1836.03    120.36 o 
  30   0   8     4372.95     4807.05    276.10 o 
  32   0   8     2261.64     2209.59    214.69 o 
  34   0   8      889.45      983.40    179.69 o 
  36   0   8     1722.14     1825.75    218.07 o 
  38   0   8      306.26      287.81    158.35 o 
  40   0   8      688.51      634.43    178.78 o 
  42   0   8     4776.32     5701.71    359.11 o 
 -47   1   8      108.03      177.38     87.87 o 
 -45   1   8      171.21      199.18     69.51 o 
 -43   1   8       28.77       47.58     71.99 o 
 -41   1   8      483.44      565.70     78.77 o 
 -39   1   8      232.80      185.93     64.38 o 
 -37   1   8       92.14      137.72     61.04 o 
 -35   1   8       72.40      131.95     57.84 o 
 -33   1   8       65.06       55.43     52.14 o 
 -31   1   8    11007.44    10690.21    218.69 o 
 -29   1   8       36.52      -18.16     50.66 o 
 -27   1   8       20.36      101.00     55.38 o 
 -25   1   8     1852.99     1932.00     93.24 o 
 -23   1   8     1006.65     1286.99     76.83 o 
 -21   1   8      648.12      809.69     63.44 o 
 -19   1   8      389.28      447.00     62.84 o 
 -17   1   8      831.27     1056.27     63.13 o 
 -15   1   8      346.15      696.73     76.06 o 
 -13   1   8       63.79      108.57     37.86 o 
 -11   1   8     4387.82     4835.61    103.88 o 
  -9   1   8     1841.13     2404.05    108.51 o 
  -7   1   8     1335.92     1781.17     50.28 o 
  -5   1   8    20283.29    21649.78    313.72 o 
  -3   1   8     1086.47     1296.96    105.37 o 
  -1   1   8     4359.90     5915.75    120.21 o 
   1   1   8     1644.70     1824.58    120.62 o 
   3   1   8     9077.57     9591.75    151.67 o 
   5   1   8     2446.84     2945.08     78.46 o 
   7   1   8      155.42      191.35     38.41 o 
   9   1   8     1113.85     1189.74     63.96 o 
  11   1   8        0.03       20.19     31.77 o 
  13   1   8      169.94      151.07     36.33 o 
  15   1   8     4421.60     4505.44     83.76 o 
  17   1   8      818.21      971.24     44.43 o 
  19   1   8      125.61      197.74     31.57 o 
  21   1   8      803.81      851.59     42.68 o 
  23   1   8      305.89      454.63     47.74 o 
  25   1   8      813.62     1425.02     99.65 o 
  27   1   8      198.01      108.13     65.36 o 
  29   1   8      375.50      505.18     79.56 o 
  31   1   8      404.44      279.61    137.40 o 
  33   1   8      884.29      899.48    170.06 o 
  35   1   8     3100.26     2966.46    244.09 o 
  37   1   8      698.04      889.59    180.47 o 
  39   1   8      352.30      386.53    233.23 o 
  41   1   8      103.39      -52.37    105.21 o 
 -46   2   8      162.06      173.40    130.96 o 
 -44   2   8       21.99       84.87     62.89 o 
 -42   2   8     2036.08     2082.95    116.56 o 
 -40   2   8      423.46      475.94     73.30 o 
 -38   2   8      725.36      964.39     85.36 o 
 -36   2   8      490.86      604.60    139.71 o 
 -34   2   8     2200.71     2094.17    105.05 o 
 -32   2   8      549.60      757.26     86.76 o 
 -30   2   8      427.03      342.20     71.51 o 
 -28   2   8     1155.09     1513.26     90.51 o 
 -26   2   8     2102.68     2200.86    101.60 o 
 -24   2   8     2240.05     2271.10    127.56 o 
 -22   2   8     1430.28     1458.23     84.01 o 
 -20   2   8     1730.48     1719.99     83.77 o 
 -18   2   8     2406.51     2240.30     89.48 o 
 -16   2   8     5165.75     5323.03    125.73 o 
 -14   2   8     4037.47     4253.73    107.80 o 
 -12   2   8    15913.57    15816.43    245.26 o 
 -10   2   8     4227.76     4272.33     97.98 o 
  -8   2   8      784.00     1009.07     77.25 o 
  -6   2   8    43412.79    43320.59    727.82 o 
  -4   2   8    12109.17    12459.59    265.86 o 
  -2   2   8     2011.14     2368.16    156.07 o 
   0   2   8     9911.96    12084.23    291.65 o 
   2   2   8     3060.74     3239.57    168.50 o 
   4   2   8     8880.10     8790.83    188.70 o 
   6   2   8     3289.76     4140.92    196.15 o 
   8   2   8     6932.43     6702.76    153.56 o 
  10   2   8     1787.15     1797.84     58.17 o 
  12   2   8       35.02       63.54     27.43 o 
  14   2   8      230.38      290.23     52.40 o 
  16   2   8      187.10      259.81     61.59 o 
  18   2   8      297.68      416.61     69.08 o 
  20   2   8     2299.22     2145.60    136.55 o 
  22   2   8     4073.71     4311.38    179.30 o 
  24   2   8     1500.28     1424.14    244.74 o 
  26   2   8     1672.44     1544.52    138.31 o 
  28   2   8       13.47      163.75     73.21 o 
  30   2   8     1613.79     1576.56    196.28 o 
  32   2   8     5037.98     5112.56    275.71 o 
  34   2   8      499.30      543.09    148.59 o 
  36   2   8      141.75      126.99    130.24 o 
  38   2   8       15.22      -69.35    122.96 o 
  40   2   8       20.39     -197.51    131.68 o 
 -43   3   8       36.80      -22.89    102.76 o 
 -41   3   8       18.93        8.80    102.02 o 
 -39   3   8       59.49      -25.45     56.53 o 
 -37   3   8      106.41      211.45     64.14 o 
 -35   3   8        5.91      -32.23     50.09 o 
 -33   3   8      406.52      352.78     66.57 o 
 -31   3   8       50.27        0.50     50.41 o 
 -29   3   8      506.90      645.92     77.94 o 
 -27   3   8      496.43      455.14     63.80 o 
 -25   3   8      306.31      210.40     56.12 o 
 -23   3   8       70.57      298.44     57.19 o 
 -21   3   8       13.12       32.11     60.02 o 
 -19   3   8      253.26      160.37     53.43 o 
 -17   3   8     2404.71     2746.87    153.05 o 
 -15   3   8     1175.85     1235.58     73.26 o 
 -13   3   8        7.74       16.49     42.81 o 
 -11   3   8       62.54       61.80     29.18 o 
  -9   3   8     1367.87     1266.51     78.45 o 
  -7   3   8     1700.24     1655.81     95.05 o 
  -5   3   8     1239.06     1471.02     96.83 o 
  -3   3   8      727.78      876.20    196.54 o 
  -1   3   8      253.49      359.40     74.69 o 
   1   3   8       13.65        2.86     81.71 o 
   3   3   8      419.75      445.51     93.16 o 
   5   3   8      298.35      425.73    101.62 o 
   7   3   8       34.50       35.85     87.31 o 
   9   3   8       15.63       33.14     32.75 o 
  11   3   8     2781.01     3090.81     61.40 o 
  13   3   8      189.06      208.02     52.58 o 
  15   3   8      616.17      612.17     68.94 o 
  17   3   8     3455.89     3200.93    196.08 o 
  19   3   8       50.37      110.48     73.77 o 
  21   3   8      100.73      107.39     56.35 o 
  23   3   8      621.00      552.16     78.03 o 
  25   3   8       35.50      108.16     65.90 o 
  27   3   8       27.21       56.64    107.28 o 
  29   3   8       57.61      106.99    134.08 o 
  31   3   8       19.40       15.56     69.12 o 
  33   3   8      183.58      130.11    112.68 o 
  35   3   8      175.26      165.11    125.56 o 
 -40   4   8      881.43      668.23    166.48 o 
 -38   4   8     1365.98      903.08    133.95 o 
 -36   4   8      991.61     1089.39    147.81 o 
 -34   4   8      998.35      968.90     86.87 o 
 -32   4   8     1513.27     1637.28    127.10 o 
 -30   4   8     2161.12     2048.82    107.28 o 
 -28   4   8      933.55      785.05     78.02 o 
 -26   4   8     3386.91     3108.43    119.61 o 
 -24   4   8     5742.90     5324.23    180.24 o 
 -22   4   8     1878.59     1755.93    112.57 o 
 -20   4   8     1233.24     1194.82     97.72 o 
 -18   4   8     1127.44     1216.69    156.01 o 
 -16   4   8     1896.08     1917.14    113.58 o 
 -14   4   8     1221.77     1250.03    100.59 o 
 -12   4   8      139.34      661.59     83.03 o 
 -10   4   8      466.75      806.73     90.23 o 
  -8   4   8      979.85     1108.01    127.32 o 
  -6   4   8      949.95     1385.21    105.52 o 
  -4   4   8      334.87      422.34     74.94 o 
  -2   4   8      681.88      787.73     91.13 o 
   0   4   8     8492.87     8170.23    307.85 o 
   2   4   8     1774.28     1964.72    153.53 o 
   4   4   8     4523.98     4514.94    229.13 o 
   6   4   8     8969.53     8639.68    323.59 o 
   8   4   8      742.37      888.68    123.22 o 
  10   4   8     1693.09     1860.38     84.38 o 
  12   4   8     2606.60     2447.49     98.56 o 
  14   4   8     1617.35     1838.92     91.08 o 
  16   4   8     1167.83     1242.86     83.57 o 
  18   4   8       41.24      222.10    113.33 o 
  20   4   8      410.42      694.94    138.44 o 
  22   4   8     2836.82     3275.74    221.58 o 
  24   4   8     1545.29     1589.47    180.99 o 
  26   4   8     1793.51     1972.00    195.17 o 
  28   4   8     1703.29     2196.71    208.44 o 
  30   4   8     1635.35     2170.04    215.21 o 
 -33   5   8        2.32     -149.76    105.52 o 
 -31   5   8      301.75      185.54    128.68 o 
 -29   5   8      351.47      618.47     97.15 o 
 -27   5   8      432.05      631.40    156.01 o 
 -25   5   8      199.68      198.48    121.40 o 
 -23   5   8       56.15      147.20     73.25 o 
 -21   5   8      209.98      184.71     76.64 o 
 -19   5   8      551.03      776.48     96.51 o 
 -17   5   8      445.10      545.92    172.34 o 
 -15   5   8        3.06      -76.57     64.15 o 
 -13   5   8     1995.61     1840.14    120.95 o 
 -11   5   8      524.36      714.02     93.97 o 
  -9   5   8       36.38      -27.18     61.19 o 
  -7   5   8      822.89      771.47     97.33 o 
  -5   5   8       16.54        7.76     63.81 o 
  -3   5   8     1944.02     1786.47    121.14 o 
  -1   5   8      409.62      365.75    111.77 o 
   1   5   8      236.98      167.98    100.97 o 
   3   5   8       41.77       70.91     98.11 o 
   5   5   8      106.49      235.25    102.40 o 
   7   5   8       38.46      156.53     96.41 o 
   9   5   8      289.60      298.61    119.70 o 
  11   5   8       19.61      -55.95     95.11 o 
  13   5   8     1919.32     2188.64    202.72 o 
  15   5   8     1521.51     1361.77    174.74 o 
  17   5   8      147.58      232.12    125.17 o 
  19   5   8      636.18      865.91    158.74 o 
  21   5   8        0.06      -84.70    109.95 o 
  23   5   8       11.95        4.68    116.45 o 
  25   5   8      153.90      174.61    128.03 o 
  27   5   8        0.46      127.77    135.71 o 
 -24   6   8      190.37      108.51    129.59 o 
 -22   6   8     3027.29     2975.33    160.36 o 
 -20   6   8     3272.38     3259.96    165.46 o 
 -18   6   8     1571.53     1654.55    138.96 o 
 -16   6   8     1116.63     1257.97    120.00 o 
 -14   6   8      226.13      326.89    103.25 o 
 -12   6   8      161.73      218.87     80.80 o 
 -10   6   8      937.02      814.50    103.11 o 
  -8   6   8     2147.80     2472.77    142.10 o 
  -6   6   8     1746.72     1746.03    133.40 o 
  -4   6   8     6771.87     7352.20    323.85 o 
  -2   6   8     6595.36     6742.62    311.75 o 
   0   6   8     2375.78     2768.95    208.05 o 
   2   6   8     3557.90     3555.75    231.08 o 
   4   6   8     3035.60     2735.12    210.13 o 
   6   6   8     1311.70     1228.01    171.88 o 
   8   6   8     1480.75     1356.30    178.00 o 
  10   6   8     1516.45     1942.60    204.67 o 
  12   6   8       23.04      191.40    119.05 o 
  14   6   8        8.58      218.46    129.72 o 
  16   6   8      778.48      792.00    167.07 o 
  18   6   8      924.91      832.73    166.94 o 
 -47   1   9     1674.87     1803.27    120.35 o 
 -45   1   9     4203.53     4315.22    242.31 o 
 -43   1   9      587.19      752.96     86.50 o 
 -41   1   9      288.04      248.72     90.70 o 
 -39   1   9     1411.30     1406.61     98.40 o 
 -37   1   9     1882.26     1961.58    108.35 o 
 -35   1   9     1040.21     1198.15     89.32 o 
 -33   1   9      256.24      218.89     98.39 o 
 -31   1   9      279.42      274.42     60.38 o 
 -29   1   9      110.46       99.42     53.79 o 
 -27   1   9      809.02      879.34     75.84 o 
 -25   1   9     2201.93     2101.58     98.26 o 
 -23   1   9     6832.64     6711.85    188.29 o 
 -21   1   9     4831.63     4731.28    127.15 o 
 -19   1   9     4345.72     4405.74    118.42 o 
 -17   1   9    10478.16    10572.65    191.04 o 
 -15   1   9     1869.27     1865.98     76.55 o 
 -13   1   9     8003.02     8113.55    166.48 o 
 -11   1   9     5224.87     5699.85    121.18 o 
  -9   1   9    14546.39    14748.16    290.11 o 
  -7   1   9     5117.70     5093.80    117.47 o 
  -5   1   9      178.86      110.39     22.27 o 
  -3   1   9    11645.29    11448.53    195.15 o 
  -1   1   9     6121.50     6217.59    128.71 o 
   1   1   9     2392.09     2186.50     91.21 o 
   3   1   9     3664.20     3609.93     79.87 o 
   5   1   9     4937.84     4676.38     95.29 o 
   7   1   9      475.68      573.41     74.28 o 
   9   1   9     8004.84     8111.15    177.37 o 
  11   1   9     3339.18     3275.40    140.39 o 
  13   1   9      397.65      368.35     52.14 o 
  15   1   9     1159.43     1139.08     59.19 o 
  17   1   9      221.15      169.65     44.68 o 
  19   1   9    10615.01    10421.47    149.77 o 
  21   1   9     1618.71     1729.98     70.89 o 
  23   1   9     5623.07     5485.79    119.30 o 
  25   1   9     6259.43     6164.22    180.16 o 
  27   1   9      256.87      384.17    127.06 o 
  29   1   9     2973.19     3234.94    141.65 o 
  31   1   9     1025.88     1189.43    106.55 o 
  33   1   9     2620.02     2400.99    222.88 o 
  35   1   9     1333.53     1013.59    179.56 o 
  37   1   9      509.23      443.82    164.20 o 
  39   1   9       43.17      -25.13    107.58 o 
  41   1   9        7.34     -109.10    107.13 o 
 -46   2   9       46.54      143.67    153.38 o 
 -44   2   9        0.76      -20.17     62.59 o 
 -42   2   9      294.41      301.81    157.38 o 
 -40   2   9       65.28       21.25     84.51 o 
 -38   2   9      825.39      646.00     92.35 o 
 -36   2   9       57.10       13.25     61.51 o 
 -34   2   9     1524.62     1348.59    110.28 o 
 -32   2   9      849.85      793.20     90.86 o 
 -30   2   9     1361.56     1336.92     89.73 o 
 -28   2   9       14.15      -38.51     45.90 o 
 -26   2   9     1218.13     1104.60     80.18 o 
 -24   2   9      723.91     1152.21     79.63 o 
 -22   2   9     3257.54     3054.04    129.79 o 
 -20   2   9       24.76       88.88     47.24 o 
 -18   2   9      103.67      186.86     52.41 o 
 -16   2   9        2.12        0.47     41.28 o 
 -14   2   9      690.34      823.48     57.07 o 
 -12   2   9     3288.44     3852.33     98.02 o 
 -10   2   9      502.44      638.71     44.79 o 
  -8   2   9      253.75      243.04     59.20 o 
  -6   2   9     1016.45     1125.43     83.28 o 
  -4   2   9     2076.10     1998.84    100.34 o 
  -2   2   9     1570.11     1705.43     98.43 o 
   0   2   9      392.16      474.24     47.95 o 
   2   2   9      376.40      325.15     67.01 o 
   4   2   9     1498.28     1717.31     86.66 o 
   6   2   9       37.31       37.64     43.49 o 
   8   2   9      713.05      798.64     62.70 o 
  10   2   9     2798.42     3096.30    100.37 o 
  12   2   9        0.01       19.88     29.24 o 
  14   2   9     6582.70     6876.62    125.43 o 
  16   2   9     2427.20     2220.34    107.66 o 
  18   2   9     4960.93     4539.20    145.84 o 
  20   2   9      279.09      280.52     65.65 o 
  22   2   9        0.40      -68.76     55.06 o 
  24   2   9      591.40      512.15     79.25 o 
  26   2   9       36.97       84.34     81.65 o 
  28   2   9      234.21      160.63     73.82 o 
  30   2   9        7.93       -1.32    132.78 o 
  32   2   9        7.20      -30.12     68.44 o 
  34   2   9       95.61       33.96    119.44 o 
  36   2   9       63.21        1.95    130.37 o 
  38   2   9       85.76      150.41    144.17 o 
 -43   3   9      637.30      642.52    128.81 o 
 -41   3   9      987.15      994.00     95.79 o 
 -39   3   9     1733.77     1584.03    129.29 o 
 -37   3   9     1872.01     1625.14    107.17 o 
 -35   3   9     2334.38     2366.04    205.64 o 
 -33   3   9      522.00      602.92     75.38 o 
 -31   3   9     1152.18     1285.68     92.55 o 
 -29   3   9     3384.50     3617.41    167.91 o 
 -27   3   9      285.93      293.37     62.49 o 
 -25   3   9     2388.15     2397.66    106.51 o 
 -23   3   9     6194.34     5930.52    211.32 o 
 -21   3   9     2384.64     2281.14     98.74 o 
 -19   3   9    10006.67     9660.37    194.87 o 
 -17   3   9     1080.92     1184.67     75.83 o 
 -15   3   9      183.34      179.50     50.34 o 
 -13   3   9     3041.36     2933.16     97.54 o 
 -11   3   9     1607.49     1472.51     53.36 o 
  -9   3   9     3725.45     3884.40    146.85 o 
  -7   3   9      120.73       34.77    108.91 o 
  -5   3   9      109.22      -51.13     89.65 o 
  -3   3   9     6482.85     6434.65    254.83 o 
  -1   3   9     4961.41     5067.14    168.76 o 
   1   3   9    11477.99    10870.48    360.54 o 
   3   3   9     8075.63     7865.37    292.37 o 
   5   3   9     3208.84     3162.48    116.42 o 
   7   3   9     5568.51     5569.21    182.29 o 
   9   3   9     6506.94     6448.13    158.98 o 
  11   3   9     1907.52     1902.72     79.94 o 
  13   3   9      121.24      365.56     52.74 o 
  15   3   9      867.77      956.47     74.26 o 
  17   3   9     2163.74     2102.90    165.89 o 
  19   3   9     3068.12     3521.92    208.18 o 
  21   3   9      842.11     1015.67     84.35 o 
  23   3   9      400.59      518.53     74.34 o 
  25   3   9     2880.68     3180.30    136.57 o 
  27   3   9     3498.34     3541.67    148.19 o 
  29   3   9     1356.04     1344.33    161.73 o 
  31   3   9     1164.57     1551.08    178.65 o 
  33   3   9      909.70     1010.85    162.90 o 
 -38   4   9      206.57      158.21    106.98 o 
 -36   4   9      528.97      642.30    100.88 o 
 -34   4   9        4.39      -13.71     55.35 o 
 -32   4   9      217.06      181.69     62.92 o 
 -30   4   9      254.08      306.61     65.25 o 
 -28   4   9      114.56       43.57     53.30 o 
 -26   4   9      106.37      108.18     55.95 o 
 -24   4   9        2.41        7.43     54.13 o 
 -22   4   9      119.41       99.05     62.06 o 
 -20   4   9       11.47      -22.31     46.41 o 
 -18   4   9       68.68       30.71     47.33 o 
 -16   4   9     2238.27     1842.40    108.89 o 
 -14   4   9       11.18        0.51     46.56 o 
 -12   4   9       21.16       45.92     44.68 o 
 -10   4   9       34.04      -30.96     43.39 o 
  -8   4   9      113.28       29.87     63.69 o 
  -6   4   9     5066.14     4622.73    169.73 o 
  -4   4   9      163.23      113.57     68.05 o 
  -2   4   9      230.59      276.80     73.62 o 
   0   4   9      612.34      697.67    119.44 o 
   2   4   9      950.35      981.97    127.77 o 
   4   4   9       92.65       26.80     88.74 o 
   6   4   9      208.84      167.72     91.86 o 
   8   4   9      874.73      886.72    130.37 o 
  10   4   9      141.25      335.69    110.21 o 
  12   4   9      155.43      178.39     96.15 o 
  14   4   9        1.19     -102.14     86.40 o 
  16   4   9      826.04      832.86    143.39 o 
  18   4   9      128.24      123.74    110.60 o 
  20   4   9     1158.36      990.03    154.58 o 
  22   4   9       13.61      134.67    112.42 o 
  24   4   9      212.01      264.52    113.59 o 
  26   4   9       77.81      118.40    113.98 o 
  28   4   9       45.26      243.31    126.34 o 
  30   4   9      415.42      503.93    148.20 o 
  32   4   9      269.51      329.71    141.69 o 
 -31   5   9      728.48      405.43    151.84 o 
 -29   5   9     2392.27     2162.91    402.51 o 
 -27   5   9     1686.69     1475.99    129.96 o 
 -25   5   9      618.72      582.02    120.29 o 
 -23   5   9     2292.87     2160.76    133.91 o 
 -21   5   9       49.58      110.74     73.71 o 
 -19   5   9      682.76      776.55    100.70 o 
 -17   5   9     5433.21     4949.25    284.88 o 
 -15   5   9     2280.02     2502.44    293.34 o 
 -13   5   9     1786.50     1609.93    188.27 o 
 -11   5   9     1517.00     1385.52    115.82 o 
  -9   5   9      167.13      221.65     76.07 o 
  -7   5   9      381.26      513.52    161.08 o 
  -5   5   9      362.32      516.82     88.17 o 
  -3   5   9     1118.62     1169.33    151.58 o 
  -1   5   9     3753.15     3640.97    221.58 o 
   1   5   9     1013.97     1106.36    150.28 o 
   3   5   9      757.57      704.83    135.71 o 
   5   5   9     1109.29     1491.88    163.29 o 
   7   5   9     3032.40     2906.74    210.13 o 
   9   5   9     3630.42     3768.09    235.64 o 
  11   5   9     2926.32     3060.92    220.02 o 
  13   5   9     4708.01     4788.05    271.03 o 
  15   5   9      318.15      294.19    129.72 o 
  17   5   9       33.06       14.83    109.95 o 
  19   5   9      629.50      685.70    155.88 o 
  21   5   9       86.41      236.29    132.72 o 
  23   5   9      315.36      568.99    147.81 o 
  25   5   9      671.88      563.78    158.22 o 
 -22   6   9      262.52      390.35     97.57 o 
 -20   6   9      498.30      415.51    138.31 o 
 -18   6   9       16.92       11.60     78.56 o 
 -16   6   9       93.87      -22.34     74.74 o 
 -14   6   9      137.16      170.67     85.93 o 
 -12   6   9      104.43      117.85     80.03 o 
 -10   6   9        1.44      -90.28     65.34 o 
  -8   6   9      185.43       83.59     72.62 o 
  -6   6   9      128.88      154.71    117.36 o 
  -4   6   9       34.11        6.25    100.71 o 
  -2   6   9       54.36      -25.24    103.05 o 
   0   6   9        2.53       57.51    108.12 o 
   2   6   9        6.34      -72.99     98.11 o 
   4   6   9       13.95      -10.02    108.64 o 
   6   6   9      111.19       99.54    111.77 o 
   8   6   9       57.36      150.80    123.61 o 
  10   6   9       61.94      -54.00    109.43 o 
  12   6   9      358.87       41.12    106.30 o 
  14   6   9      270.90      574.19    156.66 o 
  16   6   9      183.25      208.44    134.41 o 
 -46   0  10     2544.34     2890.40    227.05 o 
 -44   0  10     2357.88     2629.02    340.44 o 
 -42   0  10     2678.50     2674.02    162.38 o 
 -40   0  10     2690.84     2921.51    160.37 o 
 -38   0  10      124.97       71.82    114.76 o 
 -36   0  10     6674.33     6825.11    315.92 o 
 -34   0  10     3463.75     3505.13    227.83 o 
 -32   0  10     1295.80     1398.46    156.40 o 
 -30   0  10     1237.82     1256.67    106.54 o 
 -28   0  10     5250.65     5147.49    181.39 o 
 -26   0  10     3437.84     3913.23    155.66 o 
 -24   0  10       39.19       22.28     62.10 o 
 -22   0  10     1371.18     1440.14    100.95 o 
 -20   0  10    11488.53    11519.22    393.98 o 
 -18   0  10     1208.01     1403.58     96.59 o 
 -16   0  10     5674.94     5750.88    168.54 o 
 -14   0  10     9467.77     9530.23    222.09 o 
 -12   0  10      101.15       60.25     46.96 o 
 -10   0  10    16907.52    17302.50    262.94 o 
  -8   0  10    13549.22    14039.29    220.40 o 
  -6   0  10     1517.13     1208.13     71.76 o 
  -4   0  10      262.14      208.20     34.64 o 
  -2   0  10     1288.35     1765.99     85.81 o 
   0   0  10      389.82      278.92     48.39 o 
   2   0  10     1639.88     1552.31     77.81 o 
   4   0  10      777.46      837.24    112.35 o 
   6   0  10    12404.59    12436.06    246.95 o 
   8   0  10     4733.70     4774.26    189.71 o 
  12   0  10     3471.43     3197.15    149.63 o 
  14   0  10     2579.96     2504.82    142.08 o 
  16   0  10     2287.51     2048.64    125.69 o 
  18   0  10      634.03      697.54     91.99 o 
  20   0  10     5635.03     5342.99    199.20 o 
  22   0  10     7974.11     7464.23    245.00 o 
  24   0  10       15.04        1.69     63.24 o 
  26   0  10    11562.12    11972.28    342.85 o 
  28   0  10     4505.57     4400.31    189.06 o 
  30   0  10     1901.63     2124.24    213.39 o 
  32   0  10     1969.13     2268.01    224.45 o 
  34   0  10     1700.10     1627.20    207.27 o 
  36   0  10     1280.49     1451.42    209.61 o 
  38   0  10        7.89       85.48    160.69 o 
  40   0  10       26.77      -98.89    155.75 o 
 -45   1  10        1.23      -21.97     65.70 o 
 -43   1  10      291.55      323.99     94.33 o 
 -41   1  10      133.03      134.57     66.01 o 
 -39   1  10        4.94       16.08     59.25 o 
 -37   1  10       53.64       63.25     57.77 o 
 -35   1  10       81.21        6.32     55.67 o 
 -33   1  10     1171.91     1381.00     92.54 o 
 -31   1  10     2753.90     2846.05    114.96 o 
 -29   1  10      326.78      354.77     62.12 o 
 -27   1  10      372.39      395.11     75.23 o 
 -25   1  10     2666.40     2649.81    106.97 o 
 -23   1  10     1298.94     1468.15     90.37 o 
 -21   1  10      358.04      462.58     78.27 o 
 -19   1  10     1407.97     1397.72     87.26 o 
 -17   1  10       19.98      -15.77     42.48 o 
 -15   1  10     2291.88     2427.41    113.84 o 
 -13   1  10      704.82      775.02     57.32 o 
 -11   1  10      187.04      135.40     32.38 o 
  -9   1  10      747.01     1034.62     52.96 o 
  -7   1  10       64.87       51.52     24.45 o 
  -5   1  10       14.84      -20.17     21.01 o 
  -3   1  10      992.78     1020.93     59.97 o 
  -1   1  10       69.17       34.71     34.46 o 
   1   1  10      993.32     1107.85     73.33 o 
   3   1  10       79.66       71.27     28.19 o 
   5   1  10     1101.49     1237.58     53.40 o 
   7   1  10        5.97       35.93     32.98 o 
   9   1  10      364.76      407.07     40.75 o 
  11   1  10      593.89      715.64     61.32 o 
  13   1  10       59.80      108.47     46.92 o 
  15   1  10       19.24       -0.35     41.11 o 
  17   1  10      410.31      511.68     68.22 o 
  19   1  10     1661.41     1645.35    104.56 o 
  21   1  10       88.19      101.63     40.75 o 
  23   1  10       20.45       20.34     39.25 o 
  25   1  10       97.19       35.78    117.23 o 
  27   1  10        9.19       17.31     62.82 o 
  29   1  10       12.80      -46.79     64.41 o 
  31   1  10       13.17      -13.57     67.27 o 
  33   1  10      488.37      382.92    148.33 o 
  35   1  10      120.46     -134.28    130.24 o 
  37   1  10       29.16      -34.35    146.51 o 
  39   1  10       18.94     -161.04    120.81 o 
 -44   2  10      731.19      692.52    106.92 o 
 -42   2  10     2911.21     2904.03    161.45 o 
 -40   2  10      678.88      645.44     85.98 o 
 -38   2  10      172.28      213.35     67.08 o 
 -36   2  10     1692.73     1665.13    105.61 o 
 -34   2  10     2121.69     1785.74    106.70 o 
 -32   2  10     2661.89     2539.62    137.59 o 
 -30   2  10      715.93      608.51    126.31 o 
 -28   2  10     2379.62     2375.56    105.85 o 
 -26   2  10     6533.45     6475.80    162.32 o 
 -24   2  10      798.03      756.88     70.96 o 
 -22   2  10     3071.62     2814.15    132.87 o 
 -20   2  10     4998.26     4989.76    131.92 o 
 -18   2  10     2866.77     2772.96     99.23 o 
 -16   2  10     7209.46     7229.77    151.57 o 
 -14   2  10    10578.98    10606.28    187.59 o 
 -12   2  10     6896.97     6747.45    192.60 o 
 -10   2  10      962.40      815.94    123.02 o 
  -8   2  10     3475.03     3177.82    130.04 o 
  -6   2  10     8466.12     8423.44    216.94 o 
  -4   2  10     3631.62     3184.50    129.38 o 
  -2   2  10     1376.92     1401.01     73.96 o 
   0   2  10     4150.73     4027.88    215.27 o 
   2   2  10    11066.09    10741.27    316.70 o 
   4   2  10     2834.70     2742.27    108.94 o 
   6   2  10     3888.79     4036.10    128.30 o 
   8   2  10     3626.81     3540.46    118.31 o 
  10   2  10     2611.27     2521.36     95.98 o 
  12   2  10    12854.76    12524.15    194.36 o 
  14   2  10     1597.76     1607.23    171.82 o 
  16   2  10      103.92      101.38     37.62 o 
  18   2  10      278.50      229.10     62.38 o 
  20   2  10      217.14      305.87     68.55 o 
  22   2  10     1916.76     1920.56    128.23 o 
  24   2  10     1941.25     1882.59    112.10 o 
  26   2  10      121.86       -7.74    113.33 o 
  28   2  10      604.25      569.15     88.99 o 
  30   2  10     1433.65     1253.77    156.01 o 
  32   2  10     1687.67     1693.13    343.04 o 
 -41   3  10      155.28       83.98     71.10 o 
 -39   3  10       44.60       -0.28     60.53 o 
 -37   3  10      207.48      174.34     66.34 o 
 -35   3  10      138.12       49.55     56.54 o 
 -33   3  10       24.64      -18.83     57.11 o 
 -31   3  10      379.13      265.96     65.66 o 
 -29   3  10      278.17      296.19     64.85 o 
 -27   3  10       91.33      -23.81     90.99 o 
 -25   3  10      416.71      493.17     85.73 o 
 -23   3  10      303.86      228.11     56.38 o 
 -21   3  10     1826.91     1721.65     88.01 o 
 -19   3  10     1109.57      974.13     69.81 o 
 -17   3  10     1112.35     1133.97     71.86 o 
 -15   3  10     1045.65      899.77     63.56 o 
 -13   3  10     2322.46     2054.45    116.05 o 
 -11   3  10      835.09      960.96     91.40 o 
  -9   3  10      432.61      460.43     75.45 o 
  -7   3  10      256.20      117.32     71.30 o 
  -5   3  10     1991.79     1824.71    168.76 o 
  -3   3  10     5793.43     6094.95    500.42 o 
  -1   3  10     2208.98     2035.62    151.45 o 
   1   3  10     5562.28     5670.48    254.11 o 
   3   3  10      314.99      309.72     66.55 o 
   5   3  10      789.84      926.12    131.35 o 
   7   3  10      106.34       79.38     49.30 o 
   9   3  10      113.12      103.57     46.48 o 
  11   3  10       31.61       31.77     37.67 o 
  13   3  10       46.68      103.83     93.55 o 
  15   3  10        5.51      -77.42     84.18 o 
  17   3  10     1405.36     1372.05    153.66 o 
  19   3  10     2223.49     1996.85    179.30 o 
  21   3  10      375.85      524.36    122.70 o 
  23   3  10      660.85      496.25    121.01 o 
  25   3  10        0.86      107.73     99.02 o 
  27   3  10      246.39      368.22    118.53 o 
  29   3  10      191.55      188.93    112.16 o 
  31   3  10      280.74      373.95    130.63 o 
  33   3  10       24.70       25.76    111.64 o 
 -36   4  10     1185.81     1206.25    148.33 o 
 -34   4  10     1349.16     1422.36    167.98 o 
 -32   4  10     1444.11     1378.19    185.61 o 
 -30   4  10      802.37      971.94     86.79 o 
 -28   4  10      190.67      160.93     61.19 o 
 -26   4  10     1816.86     1790.15    101.26 o 
 -24   4  10     1567.95     1771.28    132.20 o 
 -22   4  10     4001.43     3754.02    162.02 o 
 -20   4  10     1954.53     1845.45    117.82 o 
 -18   4  10      255.68      251.39     80.22 o 
 -16   4  10     3528.58     3553.92    227.18 o 
 -14   4  10      636.74      737.05    142.47 o 
 -12   4  10       55.60      -11.11     65.40 o 
 -10   4  10      746.34      729.08     94.03 o 
  -8   4  10     2159.18     2038.26    122.74 o 
  -6   4  10     1759.25     1951.55    124.58 o 
  -4   4  10      386.17      361.16     78.59 o 
  -2   4  10      501.77      645.08     89.26 o 
   0   4  10     1509.78     1386.36    153.66 o 
   2   4  10     2610.10     2777.41    190.10 o 
   4   4  10     3100.14     2720.16    184.63 o 
   6   4  10     5432.26     5566.52    267.90 o 
   8   4  10     1195.90     1329.63    154.05 o 
  10   4  10     1147.20     1232.96    153.53 o 
  12   4  10     6371.50     6095.56    289.37 o 
  14   4  10     4731.62     4747.20    257.36 o 
  16   4  10     2692.90     2781.05    207.14 o 
  18   4  10     2221.45     2204.52    203.37 o 
  20   4  10     2510.35     2876.55    218.33 o 
  22   4  10     3607.55     3826.25    246.96 o 
  24   4  10     1620.61     1733.24    190.10 o 
  26   4  10      211.34      284.95    127.64 o 
  28   4  10     1435.20     1433.85    184.37 o 
  30   4  10      957.29      819.07    161.73 o 
 -31   5  10        1.58     -109.51     75.20 o 
 -29   5  10       22.71      -98.43     75.99 o 
 -27   5  10      305.81      370.05     94.12 o 
 -25   5  10       80.09      137.62     82.27 o 
 -23   5  10       33.30       28.22     74.17 o 
 -21   5  10      197.50      277.80     86.18 o 
 -19   5  10       14.20       41.29     72.71 o 
 -17   5  10       34.86       21.14     70.21 o 
 -15   5  10        7.42        2.38     67.30 o 
 -13   5  10       93.52       48.36     71.27 o 
 -11   5  10       43.22       -2.74     89.13 o 
  -9   5  10       50.72       -9.56     83.47 o 
  -7   5  10     1308.43     1364.98    118.65 o 
  -5   5  10      881.05     1087.07    109.86 o 
  -3   5  10      119.40       47.62     98.76 o 
  -1   5  10     1934.00     2144.66    195.56 o 
   1   5  10      486.20      675.55    136.88 o 
   3   5  10      409.31      559.88    130.50 o 
   5   5  10      717.43      749.98    142.73 o 
   7   5  10     1019.18      885.16    152.62 o 
   9   5  10       16.30       60.63     99.02 o 
  11   5  10       17.51       31.36     98.63 o 
  13   5  10       19.28     -122.18     93.68 o 
  15   5  10      271.84      206.10    122.31 o 
  17   5  10      145.05      212.48    121.53 o 
  19   5  10        5.74       23.42    120.75 o 
  21   5  10       17.88       65.58    124.78 o 
  23   5  10        2.70       94.07    131.81 o 
 -18   6  10      825.96      774.53    113.06 o 
 -16   6  10      756.96      680.19    109.39 o 
 -14   6  10     1493.79     1368.64    132.68 o 
 -12   6  10     1693.82     1743.68    169.93 o 
 -10   6  10      880.15      905.91    114.59 o 
  -8   6  10       26.63        8.63     74.25 o 
  -6   6  10      108.60      145.08    115.93 o 
  -4   6  10      428.60      389.17    129.59 o 
  -2   6  10      494.89      600.21    143.65 o 
   0   6  10     2162.43     2157.28    213.13 o 
   2   6  10     3321.10     3391.15    241.23 o 
   4   6  10     1032.07      979.11    171.10 o 
   6   6  10      883.20      943.06    167.33 o 
   8   6  10      485.02      495.73    147.55 o 
  10   6  10      833.97      661.11    155.49 o 
  12   6  10      193.47       27.71    125.30 o 
 -45   1  11     1608.71     2055.29    125.30 o 
 -43   1  11     2913.71     3315.76    143.98 o 
 -41   1  11      683.12      723.20     85.68 o 
 -39   1  11     6092.64     6360.40    231.13 o 
 -37   1  11     1003.72     1253.91     94.47 o 
 -35   1  11      140.24      302.09     66.18 o 
 -33   1  11     5966.15     5854.16    274.41 o 
 -31   1  11     1345.81     1746.33    119.32 o 
 -29   1  11     2170.73     2323.24    106.52 o 
 -27   1  11     2583.73     2355.13    105.23 o 
 -25   1  11      493.51      854.04     73.66 o 
 -23   1  11      141.07      381.37     59.35 o 
 -21   1  11     2695.86     2743.43    103.01 o 
 -19   1  11     8118.77     8176.19    238.59 o 
 -17   1  11     4298.26     4564.27    159.66 o 
 -15   1  11     4217.29     4313.09    103.19 o 
 -13   1  11     3674.58     3847.56     94.20 o 
 -11   1  11     2924.16     3460.47     76.10 o 
  -9   1  11     3946.46     3883.68     77.35 o 
  -7   1  11    12851.34    13020.57    162.34 o 
  -5   1  11     6670.93     7861.66    130.23 o 
  -3   1  11    12233.98    12776.88    222.67 o 
  -1   1  11     9620.44    10044.20    231.43 o 
   1   1  11       32.42      275.21     54.86 o 
   3   1  11     6198.06     6540.75    126.44 o 
   5   1  11     4090.21     3989.52     94.25 o 
   7   1  11     1025.94     1168.63     65.56 o 
   9   1  11     3729.14     3994.86     96.63 o 
  11   1  11     1892.53     2268.51     74.77 o 
  13   1  11      478.70      715.44     69.09 o 
  15   1  11     3081.97     3053.47    110.04 o 
  17   1  11     5552.95     5514.00    122.63 o 
  19   1  11      574.02      618.90     53.98 o 
  21   1  11     1094.67     1320.61     85.48 o 
  23   1  11     4795.03     4907.21    270.25 o 
  25   1  11     2325.31     2710.07    129.10 o 
  27   1  11     2112.68     2367.98    125.93 o 
  29   1  11     1421.15     1413.84    146.31 o 
  31   1  11      959.62     1181.38    107.73 o 
  33   1  11      806.38      759.60    171.88 o 
  35   1  11     1387.55     1486.94    204.41 o 
 -42   2  11       78.26      -25.96     64.84 o 
 -40   2  11        0.01      -18.11     62.89 o 
 -38   2  11      105.97       18.87     66.58 o 
 -36   2  11      117.20       20.63     59.72 o 
 -34   2  11      606.18      671.52    104.21 o 
 -32   2  11       47.50       -4.21     56.47 o 
 -30   2  11      371.35      454.39     69.06 o 
 -28   2  11       76.34        7.11     52.70 o 
 -26   2  11      581.16      643.71     70.65 o 
 -24   2  11       44.24       46.34     48.79 o 
 -22   2  11     1364.65     1671.51     86.37 o 
 -20   2  11       43.62      115.75     85.94 o 
 -18   2  11        0.81      -63.14     42.41 o 
 -16   2  11        7.63       66.22     43.40 o 
 -14   2  11     1591.31     1705.80    108.32 o 
 -12   2  11       25.22       -8.45     35.89 o 
 -10   2  11      120.65      111.08     60.02 o 
  -8   2  11     1437.94     1688.51    104.75 o 
  -6   2  11      217.90      197.22     60.61 o 
  -4   2  11      802.12      811.53     65.18 o 
  -2   2  11      617.56      632.95     59.35 o 
   0   2  11     4531.78     4655.62    149.11 o 
   2   2  11      532.55      577.44     87.96 o 
   4   2  11       86.03      128.53     71.63 o 
   6   2  11       66.90      162.08     55.50 o 
   8   2  11      368.37      369.06     59.87 o 
  10   2  11       59.68      129.62     47.95 o 
  12   2  11     2021.59     1934.44     87.58 o 
  14   2  11      638.87      698.14     94.59 o 
  16   2  11      260.27      249.52     40.41 o 
  18   2  11        9.35       -6.28     55.72 o 
  20   2  11      351.45      328.49     68.79 o 
  22   2  11      119.50      228.60     68.63 o 
  24   2  11       71.29       24.59     65.54 o 
  26   2  11       11.39      -81.06     87.05 o 
  28   2  11        2.75      119.31    102.27 o 
  30   2  11        4.80     -106.82     83.66 o 
  32   2  11      209.61      325.02    119.31 o 
  34   2  11       15.76      -94.72    101.36 o 
 -41   3  11      774.21      613.08    136.62 o 
 -39   3  11      395.10      373.23     79.80 o 
 -37   3  11      901.08      906.33    135.07 o 
 -35   3  11     1513.17     1363.65    159.28 o 
 -33   3  11      209.47      295.18     69.39 o 
 -31   3  11     1875.26     1614.86    125.01 o 
 -29   3  11     4350.66     4276.98    141.34 o 
 -27   3  11       26.99       31.13     54.13 o 
 -25   3  11       70.53      161.70     55.54 o 
 -23   3  11     1940.95     2332.38    101.29 o 
 -21   3  11      480.64      644.38     64.91 o 
 -19   3  11     1595.30     1632.46     83.88 o 
 -17   3  11     3945.29     4167.19    121.45 o 
 -15   3  11       18.31      184.42     65.80 o 
 -13   3  11      593.63      735.97    103.70 o 
 -11   3  11    20769.88    19856.89    415.67 o 
  -9   3  11       16.11      180.23     66.63 o 
  -7   3  11      220.58      285.82     69.89 o 
  -5   3  11     4887.95     4857.79    254.76 o 
  -3   3  11     1821.95     2243.99    132.52 o 
  -1   3  11      185.03      140.39    102.01 o 
   1   3  11     1995.40     1854.33    110.73 o 
   3   3  11      179.53     1286.53     92.91 o 
   5   3  11     1269.53     1654.97     96.43 o 
   7   3  11     3162.88     3078.09    116.79 o 
   9   3  11     7726.49     8307.23    226.33 o 
  11   3  11     1362.20     1459.82     79.84 o 
  13   3  11     2379.94     2576.90    187.49 o 
  15   3  11     7673.07     7803.96    316.18 o 
  17   3  11      891.26     1055.22    148.46 o 
  19   3  11      430.75      652.39    128.29 o 
  21   3  11       28.47      304.86    111.77 o 
  23   3  11     1174.23     1399.50    163.81 o 
  25   3  11     2087.87     2429.61    194.39 o 
  27   3  11     1199.51     1468.72    176.43 o 
  29   3  11       15.34       72.08    109.43 o 
  31   3  11      926.65      939.94    158.35 o 
 -36   4  11       59.87       72.68     74.91 o 
 -34   4  11       78.17      136.53     76.32 o 
 -32   4  11      141.50       30.37     68.91 o 
 -30   4  11       45.87        1.26     64.58 o 
 -28   4  11        0.08       62.06     65.56 o 
 -26   4  11      351.66      365.22    102.07 o 
 -24   4  11       20.75       50.72     63.20 o 
 -22   4  11      743.48      728.99     93.92 o 
 -20   4  11      126.19      195.94     68.57 o 
 -18   4  11      113.19      131.39     64.45 o 
 -16   4  11      480.87      462.16    127.77 o 
 -14   4  11      240.00      294.84    118.27 o 
 -12   4  11      793.89      912.95    103.25 o 
 -10   4  11       98.99      236.54     76.87 o 
  -8   4  11       81.03       55.06     69.62 o 
  -6   4  11     1057.45      888.93    100.19 o 
  -4   4  11      874.86      935.54    151.71 o 
  -2   4  11      197.40      341.03    109.04 o 
   0   4  11        1.95        0.13     90.04 o 
   2   4  11     1326.99     1268.61    156.27 o 
   4   4  11     1432.09     1508.61    100.44 o 
   6   4  11        0.22      -21.57     51.77 o 
   8   4  11      154.40       60.63     93.42 o 
  10   4  11      191.33      113.85    105.78 o 
  12   4  11      113.48      201.42    114.37 o 
  14   4  11      173.50      362.76    123.48 o 
  16   4  11        1.28      -72.34    103.83 o 
  18   4  11      561.21      494.95    137.40 o 
  20   4  11      578.42      477.52    138.83 o 
  22   4  11       74.58      121.40    113.20 o 
  24   4  11      149.72      268.16    133.50 o 
  26   4  11      983.85      916.26    165.63 o 
  28   4  11      136.26       74.29    122.44 o 
 -29   5  11      747.98      526.18    108.89 o 
 -27   5  11     1522.75     1468.91    137.02 o 
 -25   5  11      442.67      388.41    101.26 o 
 -23   5  11      809.46      721.16    109.12 o 
 -21   5  11      952.56      743.20    105.87 o 
 -19   5  11     2010.65     1853.93    140.07 o 
 -17   5  11     2396.15     2507.32    147.76 o 
 -15   5  11     2936.20     3296.18    209.29 o 
 -13   5  11     2869.70     3190.19    159.99 o 
 -11   5  11     1208.52     1151.68    117.16 o 
  -9   5  11     3441.31     3349.26    162.32 o 
  -7   5  11     1655.84     1721.42    197.25 o 
  -5   5  11       67.87      162.90    104.09 o 
  -3   5  11      865.19      897.78    149.50 o 
  -1   5  11      579.44      793.95    149.50 o 
   1   5  11       13.22      267.25    110.73 o 
   3   5  11     1474.78     1658.82    184.76 o 
   5   5  11     3104.57     3583.46    236.68 o 
   7   5  11     2415.97     2478.54    200.64 o 
   9   5  11     2194.79     2573.52    211.43 o 
  11   5  11     1713.82     1512.18    189.32 o 
  13   5  11     1468.92     2068.03    213.52 o 
  15   5  11      659.52      559.75    153.01 o 
  17   5  11     1858.56     1801.55    210.52 o 
  19   5  11      643.10      957.12    168.24 o 
  21   5  11      471.00      243.18    140.78 o 
 -14   6  11       50.27      119.09     83.66 o 
 -12   6  11      165.25      176.89     89.07 o 
 -10   6  11     1319.72     1275.49    130.42 o 
  -8   6  11       48.96       18.74    114.37 o 
  -6   6  11      354.08      371.08    137.14 o 
  -4   6  11       28.08      125.95    118.14 o 
  -2   6  11       41.69      104.87    120.49 o 
   0   6  11       47.50      272.98    131.54 o 
   2   6  11       27.43      187.75    126.34 o 
   4   6  11      247.15      269.34    135.84 o 
   6   6  11        9.83       51.39    125.82 o 
 -44   0  12       22.29      225.49     91.73 o 
 -42   0  12     2114.65     2211.30    156.54 o 
 -40   0  12     1447.00     1717.76    327.11 o 
 -38   0  12     1670.30     1900.10    141.03 o 
 -36   0  12     9992.60    10240.02    290.29 o 
 -34   0  12      153.50      345.15     96.80 o 
 -32   0  12      991.80     1219.69    111.81 o 
 -30   0  12     5234.31     5295.26    190.37 o 
 -28   0  12      208.43      164.72    101.10 o 
 -26   0  12      740.07      793.95    135.97 o 
 -24   0  12      226.56      262.65     73.05 o 
 -22   0  12      474.71      530.79     81.25 o 
 -20   0  12     7842.64     8168.03    223.88 o 
 -18   0  12      197.14      280.95     69.63 o 
 -16   0  12     1494.32     1531.78    100.53 o 
 -14   0  12     1283.65     1223.76    251.31 o 
 -12   0  12     5649.38     5880.47    170.09 o 
 -10   0  12     3892.47     3559.36    128.89 o 
  -8   0  12     4075.28     4132.84    134.90 o 
  -6   0  12     4390.85     4487.67    138.86 o 
  -4   0  12     4439.56     4289.85    210.52 o 
  -2   0  12     8134.64     8081.10    294.19 o 
   0   0  12    21896.99    22049.58    586.81 o 
   2   0  12     1019.76      938.12    110.60 o 
   4   0  12     1444.66     1324.82    121.79 o 
   6   0  12     4222.29     4491.78    201.29 o 
   8   0  12      974.15      689.60     97.72 o 
  12   0  12     4878.04     4719.48    202.98 o 
  14   0  12    10922.37    11172.86    337.64 o 
  16   0  12      330.59      438.48     86.66 o 
  18   0  12     1437.04     1367.23    115.80 o 
  20   0  12     1951.64     1922.95    129.46 o 
  22   0  12     2829.27     2891.26    159.78 o 
  24   0  12      594.10      652.39     98.11 o 
  26   0  12     1560.04     1798.69    137.79 o 
  30   0  12     1759.91     1962.63    215.21 o 
  32   0  12      106.41      118.27    150.41 o 
  34   0  12      728.64      828.82    189.71 o 
  36   0  12      461.93      232.12    172.14 o 
 -43   1  12       48.62       43.21     93.81 o 
 -41   1  12      283.84      314.30     92.82 o 
 -39   1  12      177.58      200.81     82.55 o 
 -37   1  12      395.23      391.13     87.57 o 
 -35   1  12      243.69      213.70     78.71 o 
 -33   1  12     1870.28     1959.96    110.56 o 
 -31   1  12      133.60       79.70     58.85 o 
 -29   1  12       67.39      131.47     57.65 o 
 -27   1  12      244.45      286.28     70.61 o 
 -25   1  12      341.39      425.64     63.36 o 
 -23   1  12      206.98      214.66     54.90 o 
 -21   1  12     1913.31     1770.12    113.45 o 
 -19   1  12      551.15      607.41     57.34 o 
 -17   1  12      104.69      101.52     42.33 o 
 -15   1  12     1368.17     1282.44     74.47 o 
 -13   1  12       15.32      -17.42     33.23 o 
 -11   1  12       18.72       27.66     31.78 o 
  -9   1  12      954.55     1088.01     47.95 o 
  -7   1  12      137.85      158.26     29.91 o 
  -5   1  12       35.10       68.84     36.20 o 
  -3   1  12      468.93      493.51     56.01 o 
  -1   1  12     1326.00     1360.67    111.31 o 
   1   1  12     2718.39     3020.10    123.42 o 
   3   1  12      270.95      333.46     41.42 o 
   5   1  12      131.07      112.25     39.69 o 
   7   1  12      377.74      321.65     47.63 o 
   9   1  12      138.40      148.27     84.25 o 
  11   1  12       40.52      -15.19     68.96 o 
  13   1  12      245.23      258.57     99.02 o 
  15   1  12      480.92      556.72     61.79 o 
  17   1  12      120.22      119.41     44.64 o 
  19   1  12       10.16       17.21     45.35 o 
  21   1  12      514.62      503.12     76.91 o 
  23   1  12      448.35      286.60     73.48 o 
  25   1  12      204.49      179.07     72.12 o 
  27   1  12      207.36      290.37     75.61 o 
  29   1  12        2.38       -8.67     66.62 o 
 -42   2  12      499.99      433.80     85.70 o 
 -40   2  12      981.04      760.07     92.00 o 
 -38   2  12      203.32      110.35     68.20 o 
 -36   2  12     2288.74     2306.36    274.06 o 
 -34   2  12     3630.82     3422.96    135.25 o 
 -32   2  12      962.96      995.49     87.67 o 
 -30   2  12     1632.53     1829.41    103.09 o 
 -28   2  12     3945.43     3879.21    132.44 o 
 -26   2  12     1918.46     2062.42    135.28 o 
 -24   2  12     1031.09     1121.90    112.66 o 
 -22   2  12     1075.64     1047.70     73.38 o 
 -20   2  12     3979.51     3977.02    116.41 o 
 -18   2  12     9237.47     8807.53    242.98 o 
 -16   2  12     5799.44     5362.17    131.03 o 
 -14   2  12    15833.01    15429.10    257.69 o 
 -12   2  12      343.45      384.10     74.10 o 
 -10   2  12      533.14      589.39    162.58 o 
  -8   2  12    14485.03    14046.40    387.25 o 
  -6   2  12      928.93      968.02     73.24 o 
  -4   2  12     6608.54     6407.29    177.97 o 
  -2   2  12      766.26      815.59     79.26 o 
   0   2  12      648.09      719.55     75.42 o 
   2   2  12     1563.79     1528.71    133.37 o 
   4   2  12     1425.78     1419.01    135.71 o 
   6   2  12     1265.29     1396.09     93.69 o 
   8   2  12     2932.44     2920.78    167.59 o 
  10   2  12     4540.76     4219.56    133.55 o 
  12   2  12     1763.83     1943.33     91.20 o 
  14   2  12      620.71      646.40    114.89 o 
  16   2  12     1103.52     1077.47    137.92 o 
  18   2  12     3906.82     4240.53    222.23 o 
  20   2  12     2147.78     2332.81    172.92 o 
  22   2  12     2088.39     1964.07    165.11 o 
  24   2  12      864.49      858.75    133.89 o 
  26   2  12       12.91       -9.76     95.24 o 
  28   2  12     1701.61     1490.45    159.52 o 
  30   2  12     1505.33     1332.49    161.47 o 
  32   2  12     2311.27     2103.29    182.68 o 
 -39   3  12        8.06       21.06     78.72 o 
 -37   3  12        0.12      -25.47     66.19 o 
 -35   3  12       55.00      -23.68     77.09 o 
 -33   3  12        5.50       20.07     68.67 o 
 -31   3  12       19.47       -8.24     64.69 o 
 -29   3  12      806.88      747.09    100.47 o 
 -27   3  12      169.00      137.29     72.68 o 
 -25   3  12      309.08      160.25     72.93 o 
 -23   3  12       91.23       26.54     63.39 o 
 -21   3  12        0.34       32.98     59.57 o 
 -19   3  12      330.81      430.93     80.37 o 
 -17   3  12     1482.74     1363.53    110.18 o 
 -15   3  12       30.80       23.22     58.03 o 
 -13   3  12      688.02      834.59     96.48 o 
 -11   3  12      112.04      198.52     65.96 o 
  -9   3  12        6.05        6.20    121.33 o 
  -7   3  12      737.75      885.93     92.51 o 
  -5   3  12        3.85        3.90     91.60 o 
  -3   3  12     1447.54     1498.64    143.71 o 
  -1   3  12       90.82      143.75     61.31 o 
   1   3  12      642.44      603.53     96.54 o 
   3   3  12        0.65       23.42     52.18 o 
   5   3  12     2511.35     2584.85    116.44 o 
   7   3  12      400.72      357.42     62.00 o 
   9   3  12        4.12       14.04     44.80 o 
  11   3  12        3.32      -54.00     92.64 o 
  13   3  12      179.41       19.78     99.28 o 
  15   3  12     1300.93     1373.74    157.57 o 
  17   3  12       39.90     -128.81     85.88 o 
  19   3  12      506.72      609.06    130.89 o 
  21   3  12     1498.58     1558.76    171.10 o 
  23   3  12     1027.90      904.16    150.67 o 
  25   3  12     2080.48     1588.17    178.39 o 
  27   3  12     1238.09     1078.77    165.89 o 
  29   3  12        3.18      135.32    115.28 o 
 -34   4  12     1036.53      981.80    117.24 o 
 -32   4  12      196.64      138.30    111.83 o 
 -30   4  12      448.38      372.92     91.08 o 
 -28   4  12     1371.85     1348.72    122.19 o 
 -26   4  12     1275.03     1379.59    177.28 o 
 -24   4  12     2310.58     2436.24    189.19 o 
 -22   4  12      854.24      886.67    103.51 o 
 -20   4  12       22.71       40.89     61.28 o 
 -18   4  12      472.00      563.17     88.11 o 
 -16   4  12     2455.37     2224.76    133.04 o 
 -14   4  12     2463.31     2251.62    200.51 o 
 -12   4  12      229.69      202.30     82.98 o 
 -10   4  12     1405.55     1692.10    128.64 o 
  -8   4  12     3891.30     3899.62    169.98 o 
  -6   4  12      441.15      453.13     86.68 o 
  -4   4  12     1274.55     1210.69    193.15 o 
  -2   4  12     1994.74     2271.52    187.49 o 
   0   4  12     1610.61     1554.21    171.10 o 
   2   4  12     3387.60     3273.53    225.55 o 
   4   4  12     2655.78     2860.49    254.63 o 
   6   4  12     3173.51     3121.43    209.61 o 
   8   4  12     1073.86      942.41    155.75 o 
  10   4  12     1563.66     1986.18    194.78 o 
  12   4  12     5083.73     4689.95    266.60 o 
  14   4  12     3761.40     3397.40    227.57 o 
  16   4  12     1534.92     1508.28    182.42 o 
  18   4  12     1504.42     1501.90    189.06 o 
  20   4  12     1894.37     1580.75    192.83 o 
  22   4  12      806.18      829.60    160.17 o 
  24   4  12      506.70      439.78    138.57 o 
 -25   5  12      271.49      313.18    217.22 o 
 -23   5  12        2.45       32.34     82.45 o 
 -21   5  12        0.46     -110.19     73.46 o 
 -19   5  12       10.20       10.18     77.25 o 
 -17   5  12      279.32      387.87     95.31 o 
 -15   5  12       33.71      135.63     83.79 o 
 -13   5  12        5.20      -26.42     74.54 o 
 -11   5  12       49.09      107.18     78.65 o 
  -9   5  12        7.57        7.83     73.59 o 
  -7   5  12      147.12      256.95     94.59 o 
  -5   5  12       18.83       14.70    100.58 o 
  -3   5  12       21.04       47.10    106.43 o 
  -1   5  12       41.06      -13.53     92.77 o 
   1   5  12       89.60       92.25    111.77 o 
   3   5  12      193.17      307.98    119.18 o 
   5   5  12      185.44       58.03    110.47 o 
   7   5  12      317.31      484.15    137.92 o 
   9   5  12        1.11      -56.21    100.45 o 
  11   5  12      473.20      540.62    150.67 o 
  13   5  12      379.41      421.18    139.61 o 
  15   5  12      314.33      222.49    128.03 o 
  17   5  12       61.68      102.01    131.15 o 
  -4   6  12      477.53      618.56    152.75 o 
 -41   1  13      644.83      755.88    127.38 o 
 -39   1  13     1633.79     1763.49    212.76 o 
 -37   1  13      583.04      678.95     95.29 o 
 -35   1  13     1761.35     2021.03    197.92 o 
 -33   1  13     3547.06     3830.87    161.08 o 
 -31   1  13     2508.34     2483.82    115.60 o 
 -29   1  13     2048.21     2135.38     93.92 o 
 -27   1  13     3248.14     3448.10    110.02 o 
 -25   1  13     4117.96     4177.84    143.37 o 
 -23   1  13       23.76       56.83     43.89 o 
 -21   1  13     1012.81     1147.04     69.29 o 
 -19   1  13       68.62        2.72     39.21 o 
 -17   1  13      547.34      829.76     59.18 o 
 -15   1  13     3008.43     3046.82     89.85 o 
 -13   1  13     3417.30     3401.06     91.67 o 
 -11   1  13     4693.65     4290.20    146.49 o 
  -9   1  13     1558.16     1681.36     65.36 o 
  -7   1  13     4218.73     4134.57    123.29 o 
  -5   1  13     5956.53     6230.52    151.46 o 
  -3   1  13     5152.94     5047.22    167.63 o 
  -1   1  13     5375.09     5290.22    168.95 o 
   1   1  13     2726.00     2614.61    120.94 o 
   3   1  13      974.11     1171.98     86.02 o 
   5   1  13     1077.91      982.03    101.36 o 
   7   1  13     2053.84     1757.05    129.98 o 
   9   1  13      360.55      390.89     63.30 o 
  11   1  13     2986.68     3105.90    117.88 o 
  13   1  13      667.50      926.12     80.09 o 
  15   1  13     4193.51     4148.27    111.01 o 
  17   1  13     4463.10     4523.91    116.34 o 
  19   1  13       18.43       58.78     46.66 o 
  21   1  13     3976.49     3636.55    198.03 o 
  23   1  13      409.04      479.99    105.39 o 
  25   1  13       87.33      132.07     93.81 o 
  27   1  13      382.26      366.01    103.44 o 
 -40   2  13      331.19      239.20    101.31 o 
 -38   2  13      367.77      364.25     77.80 o 
 -36   2  13     1087.13     1173.77    207.44 o 
 -34   2  13      356.43      244.05     68.36 o 
 -32   2  13      133.93      103.21     63.21 o 
 -30   2  13      254.28      308.02     66.00 o 
 -28   2  13      103.80       55.00     52.61 o 
 -26   2  13      470.00      459.14     64.90 o 
 -24   2  13     1100.51     1188.48     79.68 o 
 -22   2  13        1.11      -57.60     56.63 o 
 -20   2  13      180.49      149.89     50.65 o 
 -18   2  13     3580.93     3470.63    108.15 o 
 -16   2  13       18.81       -8.78     44.02 o 
 -14   2  13      382.43      380.49     72.67 o 
 -12   2  13       18.25       44.96     47.55 o 
 -10   2  13        8.05      -54.44     42.35 o 
  -8   2  13      522.66      558.00     63.38 o 
  -6   2  13      412.92      439.52     59.14 o 
  -4   2  13      457.80      523.62     60.05 o 
  -2   2  13       98.71        9.78     55.10 o 
   0   2  13      480.19      576.20     72.41 o 
   2   2  13     2670.98     2815.01    162.77 o 
   4   2  13      199.51      267.71     63.68 o 
   6   2  13      939.68     1081.08     84.73 o 
   8   2  13     1780.52     1855.29     99.83 o 
  10   2  13      111.43      106.20     50.04 o 
  12   2  13       21.86       39.83     45.67 o 
  14   2  13      910.95      940.85    135.58 o 
  16   2  13       76.35       45.93     96.93 o 
  18   2  13      290.43      258.15    103.70 o 
  20   2  13      370.63      441.74    117.88 o 
  22   2  13      153.06       95.24     94.72 o 
  24   2  13       86.92      116.84    100.71 o 
  26   2  13       45.83       70.26    101.88 o 
  28   2  13       19.74      -17.96     93.81 o 
  30   2  13       31.56      102.79    105.91 o 
 -37   3  13     1359.81     1153.98    126.90 o 
 -35   3  13       98.62      111.29     80.22 o 
 -33   3  13      138.37      156.51     80.87 o 
 -31   3  13     1068.35     1058.31    115.92 o 
 -29   3  13      421.28      449.42     90.26 o 
 -27   3  13     2525.71     2300.07    146.23 o 
 -25   3  13     1078.16      908.78    105.31 o 
 -23   3  13     2065.19     1989.30    134.44 o 
 -21   3  13     4214.71     4057.05    173.60 o 
 -19   3  13       41.86       45.99     64.04 o 
 -17   3  13     1343.68     1426.50    115.50 o 
 -15   3  13      554.47      794.90     93.57 o 
 -13   3  13     2898.21     2862.58    144.71 o 
 -11   3  13    11063.24    11090.02    324.24 o 
  -9   3  13       14.04       47.59     62.46 o 
  -7   3  13      720.49      775.18     92.43 o 
  -5   3  13     5505.48     5420.93    184.35 o 
  -3   3  13     2191.13     2105.55    117.84 o 
  -1   3  13     3521.33     3241.52    137.78 o 
   1   3  13     3326.62     3421.41    138.84 o 
   3   3  13      117.64       89.46     56.62 o 
   5   3  13       82.50       15.10     52.75 o 
   7   3  13     2961.26     2851.22    241.75 o 
   9   3  13     1244.64     1478.61    165.89 o 
  11   3  13      246.40      367.83    116.45 o 
  13   3  13     2522.00     2338.66    193.09 o 
  15   3  13     2079.92     2065.29    181.25 o 
  17   3  13     3819.52     4010.49    240.32 o 
  19   3  13     3062.18     3186.61    218.98 o 
  21   3  13     1419.10     1403.54    171.23 o 
  23   3  13     2453.51     2438.46    203.76 o 
  25   3  13     1925.60     1528.05    179.43 o 
  27   3  13      367.05      239.67    124.39 o 
 -32   4  13       24.97      -91.85     65.26 o 
 -30   4  13      229.55      326.06    115.80 o 
 -28   4  13        0.39      -45.01    101.42 o 
 -26   4  13       44.89       61.03     70.24 o 
 -24   4  13       30.80      -37.11     62.53 o 
 -22   4  13      409.39      505.64     90.35 o 
 -20   4  13       81.48       91.15     68.37 o 
 -18   4  13      134.93       82.71     65.94 o 
 -16   4  13      540.46      507.27     86.75 o 
 -14   4  13      320.86      411.42    133.89 o 
 -12   4  13      229.48      188.75     83.80 o 
 -10   4  13       79.77      212.66     83.21 o 
  -8   4  13        8.17       57.20     72.99 o 
  -6   4  13      752.84      752.98    102.72 o 
  -4   4  13       95.93       74.43     98.11 o 
  -2   4  13      382.14      431.54     93.36 o 
   0   4  13      423.93      343.10     76.26 o 
   2   4  13       20.42      109.85     63.37 o 
   4   4  13        0.03     -123.87     92.51 o 
   6   4  13       44.62       97.46    109.17 o 
   8   4  13        4.56       23.42    106.43 o 
  10   4  13      371.83      431.07    134.80 o 
  12   4  13      484.92      533.47    139.09 o 
  14   4  13       24.87       -2.34    114.89 o 
  16   4  13      563.93      396.85    141.43 o 
  18   4  13      462.29      468.67    142.99 o 
  20   4  13      278.77      484.80    147.03 o 
  22   4  13      379.31      180.99    136.23 o 
 -23   5  13      536.88      589.44    110.52 o 
 -21   5  13     1605.97     1410.25    139.61 o 
 -19   5  13     1648.03     1658.59    145.21 o 
 -17   5  13     1449.54     1524.13    140.52 o 
 -15   5  13     1602.28     1402.89    134.37 o 
 -13   5  13      360.17      404.96     98.38 o 
 -11   5  13      199.13      191.86     86.79 o 
  -9   5  13     1969.61     1948.90    147.95 o 
  -7   5  13      643.24      811.52    154.44 o 
  -5   5  13      795.13      711.33    149.24 o 
  -3   5  13     1119.28      867.34    158.09 o 
  -1   5  13       14.32      -63.76     98.63 o 
   1   5  13       12.09      -32.66    107.21 o 
   3   5  13      140.45       17.44    113.59 o 
   5   5  13     1709.41     1365.67    185.67 o 
   7   5  13     1661.13     1708.78    196.99 o 
   9   5  13     1153.79     1214.48    188.66 o 
  11   5  13     1245.93      903.90    178.78 o 
  13   5  13      271.13      477.52    162.90 o 
 -40   0  14       26.74     -130.18     86.79 o 
 -38   0  14     6538.37     7179.02    375.51 o 
 -36   0  14      544.73      611.86    107.54 o 
 -34   0  14      439.26      462.35     96.62 o 
 -32   0  14     2990.40     3205.53    166.60 o 
 -30   0  14      598.84      686.63    100.01 o 
 -28   0  14      518.40      821.73    155.55 o 
 -26   0  14     1442.27     1431.60    195.43 o 
 -24   0  14     6992.73     6572.84    211.45 o 
 -22   0  14     3034.06     3049.75    142.16 o 
 -20   0  14     1142.95     1422.26    153.60 o 
 -18   0  14     6678.83     6875.38    202.41 o 
 -16   0  14      189.16      438.97     71.61 o 
 -14   0  14      575.23     1256.67    144.30 o 
 -12   0  14     3907.75     4271.54    146.78 o 
 -10   0  14     1713.39     2219.48    110.12 o 
  -8   0  14     5563.62     6221.68    175.16 o 
  -6   0  14      205.27      173.96     90.30 o 
  -4   0  14      140.93      158.09     87.18 o 
  -2   0  14    15787.31    15451.13    473.87 o 
   0   0  14    10447.70    10811.53    370.43 o 
   2   0  14     6692.46     6771.90    274.54 o 
   4   0  14    14192.82    14004.91    432.89 o 
   6   0  14     4901.80     5009.25    227.83 o 
   8   0  14     5313.43     5489.10    235.51 o 
  12   0  14     3620.36     3626.66    188.40 o 
  14   0  14      972.02     1055.09    125.30 o 
  16   0  14      142.20      213.39     84.96 o 
  18   0  14     4724.34     4585.08    211.17 o 
  20   0  14     1222.51     1127.56    120.49 o 
  22   0  14      693.48      579.92    103.18 o 
 -39   1  14        4.63       47.99     57.76 o 
 -37   1  14       15.18       57.44     56.85 o 
 -35   1  14      221.21      274.74     63.76 o 
 -33   1  14     1069.32     1261.49    163.95 o 
 -31   1  14      152.32      279.45     77.05 o 
 -29   1  14      792.08      869.71     88.48 o 
 -27   1  14       12.44       24.38     48.14 o 
 -25   1  14      431.42      449.61     58.91 o 
 -23   1  14      500.69      475.00     58.21 o 
 -21   1  14        4.92      -35.94     40.70 o 
 -19   1  14     1184.82     1295.98     80.49 o 
 -17   1  14     1944.52     1933.47     77.36 o 
 -15   1  14     3495.34     3522.88     95.81 o 
 -13   1  14      604.54      577.95     49.22 o 
 -11   1  14        0.00      -23.54     31.30 o 
  -9   1  14     1249.16     1437.15     83.42 o 
  -7   1  14       58.23       83.44     46.55 o 
  -5   1  14      474.33      511.97    102.40 o 
  -3   1  14      347.78      322.57     66.05 o 
  -1   1  14       33.96       20.96    106.24 o 
   1   1  14       19.39        2.04     49.03 o 
   3   1  14      792.40      875.74     97.78 o 
   5   1  14     1306.49     1471.66     95.64 o 
   7   1  14      139.01      371.08     81.84 o 
   9   1  14      864.82      988.24    209.81 o 
  11   1  14      205.23      282.55    103.25 o 
  13   1  14      667.07      907.85     85.42 o 
  15   1  14      103.87      138.64     60.27 o 
  17   1  14      875.67      901.99     85.03 o 
  19   1  14      108.82      153.01     94.98 o 
  21   1  14     1009.80      889.33    126.08 o 
  23   1  14        1.01       51.39     91.34 o 
  25   1  14       10.57       58.16     92.25 o 
 -38   2  14      599.50      588.70    140.39 o 
 -36   2  14     1832.44     1822.44    388.39 o 
 -34   2  14     3547.54     3501.36    252.03 o 
 -32   2  14      138.02      220.24     84.52 o 
 -30   2  14     1492.50     1584.22    197.45 o 
 -28   2  14     2846.59     2881.42    181.31 o 
 -26   2  14      930.32     1016.28    108.54 o 
 -24   2  14     3079.35     3263.38    173.77 o 
 -22   2  14      789.67     1019.47    106.47 o 
 -20   2  14      209.68      417.94     88.09 o 
 -18   2  14      928.55     1175.24     98.79 o 
 -16   2  14      458.11      466.77     66.80 o 
 -14   2  14      228.84      282.38     60.50 o 
 -12   2  14     1313.55     1407.06    145.06 o 
 -10   2  14     4160.40     4354.00    135.63 o 
  -8   2  14     1939.69     1996.86    126.84 o 
  -6   2  14     1811.00     1803.43     98.52 o 
  -4   2  14     1045.26      907.74     86.15 o 
  -2   2  14      428.99      646.17     77.63 o 
   0   2  14     2411.52     2332.68    223.86 o 
   2   2  14     3205.64     3295.00    183.59 o 
   4   2  14     1816.45     1920.23    210.72 o 
   6   2  14      409.44      477.12     72.42 o 
   8   2  14       54.61      133.43     60.31 o 
  10   2  14     1325.39     1254.78    127.25 o 
  12   2  14       44.68      101.45     50.70 o 
  14   2  14      662.65      960.89    140.39 o 
  16   2  14     1185.13     1315.84    152.49 o 
  18   2  14     1400.64     1561.49    161.08 o 
  20   2  14     1804.98     1662.33    170.58 o 
  22   2  14      850.67      835.07    135.45 o 
  24   2  14     1218.53     1055.48    149.89 o 
  26   2  14     1783.20     1487.72    169.02 o 
  28   2  14      853.30      693.12    141.17 o 
 -35   3  14       25.44       43.71     79.07 o 
 -33   3  14        3.15      -94.35     62.90 o 
 -31   3  14       14.00       56.64     75.77 o 
 -29   3  14      240.66      208.79     92.06 o 
 -27   3  14       15.25       27.76     68.47 o 
 -25   3  14        1.46       26.06     66.03 o 
 -23   3  14       45.08       38.31     90.30 o 
 -21   3  14      922.55     1085.35    110.36 o 
 -19   3  14      134.32      107.97     87.11 o 
 -17   3  14      636.22      663.97    170.90 o 
 -15   3  14     3403.91     2999.50    151.84 o 
 -13   3  14        1.63       56.38     66.29 o 
 -11   3  14        4.34      134.73     68.18 o 
  -9   3  14      188.91      205.15     57.28 o 
  -7   3  14      721.47      749.33     89.37 o 
  -5   3  14        0.13       14.75     60.77 o 
  -3   3  14      177.19      273.28     73.67 o 
  -1   3  14        0.01      106.78     63.25 o 
   1   3  14     2264.16     2125.40    119.28 o 
   3   3  14     1498.92     1239.80    102.40 o 
   5   3  14      129.08      287.80     68.46 o 
   7   3  14      171.78      227.31    116.45 o 
   9   3  14      226.80      197.64    112.55 o 
  11   3  14      279.85      400.36    125.69 o 
  13   3  14        0.01     -122.57     96.67 o 
  15   3  14       59.91       40.99    103.96 o 
  17   3  14      313.76      277.92    119.70 o 
  19   3  14       14.56      -49.44    106.69 o 
  21   3  14      657.68      485.58    135.45 o 
  23   3  14        7.96       62.06    111.90 o 
  25   3  14      360.01      158.35    121.27 o 
 -28   4  14     1104.76     1031.58    121.38 o 
 -26   4  14      686.53      668.11    105.13 o 
 -24   4  14     1953.03     1714.84    139.59 o 
 -22   4  14     1264.84     1266.45    125.56 o 
 -20   4  14      267.03      417.16     88.43 o 
 -18   4  14      991.23     1141.52    115.49 o 
 -16   4  14     2120.55     2084.87    144.39 o 
 -14   4  14      166.50      227.57    124.78 o 
 -12   4  14      151.32      229.44     88.32 o 
 -10   4  14     2789.08     2811.67    157.81 o 
  -8   4  14     2505.40     2616.57    151.98 o 
  -6   4  14     2430.30     2804.47    213.39 o 
  -4   4  14     1575.20     1674.54    120.73 o 
  -2   4  14     2277.96     2374.83    250.47 o 
   0   4  14      586.46      980.68     95.80 o 
   2   4  14      120.16       19.78     96.28 o 
   4   4  14      788.85      855.63    150.15 o 
   6   4  14        9.46       32.40    112.03 o 
   8   4  14      604.78      648.36    146.38 o 
  10   4  14     2095.49     2048.90    212.61 o 
  12   4  14     1731.78     1705.53    198.94 o 
  14   4  14     2125.46     2025.74    212.48 o 
  16   4  14      520.67      448.11    147.94 o 
  18   4  14     1038.05      894.27    171.36 o 
 -17   5  14       27.07      159.63     90.95 o 
 -15   5  14        8.93        7.88     85.95 o 
 -13   5  14      188.99       68.52     86.08 o 
 -11   5  14      281.32      257.12     93.93 o 
  -9   5  14      208.07      175.95     86.73 o 
  -7   5  14       38.27      -52.57    101.88 o 
  -5   5  14        1.43        7.42    107.08 o 
  -3   5  14       75.40      -26.15    109.82 o 
  -1   5  14       36.13      120.88    110.73 o 
   1   5  14        0.16       -0.78    119.70 o 
   3   5  14      175.40      274.02    136.36 o 
   5   5  14      150.24       61.54    129.85 o 
   7   5  14      197.53      347.92    136.88 o 
 -37   1  15      253.81      164.61    120.46 o 
 -35   1  15     1429.32     1167.35    113.95 o 
 -33   1  15      403.46      401.59     67.42 o 
 -31   1  15     3196.42     3086.26    115.83 o 
 -29   1  15     1218.98     1168.44     82.72 o 
 -27   1  15     1207.72     1230.81     86.24 o 
 -25   1  15     2100.27     2131.35     93.95 o 
 -23   1  15     3808.53     3520.46    109.98 o 
 -21   1  15     2685.49     2453.42     92.50 o 
 -19   1  15      722.18      742.72     61.34 o 
 -17   1  15       14.14      -20.54     38.68 o 
 -15   1  15       12.63      -32.04     47.15 o 
 -13   1  15      120.04       50.34     49.50 o 
 -11   1  15      108.35       22.41     54.87 o 
  -9   1  15     1663.94     1657.47     91.10 o 
  -7   1  15     2850.47     2899.96    109.12 o 
  -5   1  15     4759.40     4690.77    172.64 o 
  -3   1  15      714.91      849.64     87.56 o 
  -1   1  15      795.04      682.69    122.05 o 
   1   1  15     4039.78     3778.37    148.83 o 
   3   1  15     2029.98     1997.30    113.86 o 
   5   1  15     3813.09     3723.95    145.19 o 
   7   1  15     2122.40     2469.36    341.68 o 
   9   1  15       36.16       46.18     57.71 o 
  11   1  15       28.55      -56.79     47.39 o 
  13   1  15     2671.35     2908.03    125.32 o 
  15   1  15     2087.40     1989.29    108.26 o 
  17   1  15      595.41      447.20    110.99 o 
  19   1  15     1299.95     1119.11    141.04 o 
  21   1  15     1249.16      980.93    133.11 o 
  23   1  15     1041.98      704.57    125.69 o 
 -36   2  15        2.10       23.51     79.81 o 
 -34   2  15        0.02      -57.04     73.83 o 
 -32   2  15       68.14       32.99     79.53 o 
 -30   2  15      950.41      856.46    111.92 o 
 -28   2  15      701.88      788.50    129.98 o 
 -26   2  15       36.51      -62.67     55.52 o 
 -24   2  15      194.86      212.07     66.16 o 
 -22   2  15      380.92      342.51     68.98 o 
 -20   2  15       10.79       46.50     55.67 o 
 -18   2  15     1142.12     1043.79     87.85 o 
 -16   2  15       66.67       85.41     55.31 o 
 -14   2  15     2405.56     2308.21    109.46 o 
 -12   2  15       59.14      115.83     56.47 o 
 -10   2  15      121.75      145.17     54.69 o 
  -8   2  15     1236.95     1204.54     82.89 o 
  -6   2  15       74.47       72.12     48.40 o 
  -4   2  15      408.84      286.28     68.84 o 
  -2   2  15     1188.60     1195.83     97.10 o 
   0   2  15       38.31       26.92     53.84 o 
   2   2  15      211.65      205.71     86.14 o 
   4   2  15      850.90      897.95     90.18 o 
   6   2  15      565.54      580.02     76.55 o 
   8   2  15      428.00      506.04     72.65 o 
  10   2  15      353.39      401.19    118.01 o 
  12   2  15      446.87      494.95    118.79 o 
  14   2  15      572.47      516.03    121.66 o 
  16   2  15       77.45      100.71     98.76 o 
  18   2  15        2.52      -23.42     92.64 o 
  20   2  15      974.33      846.39    144.04 o 
  22   2  15       33.07      -60.63     97.06 o 
  24   2  15       96.27       52.57    108.91 o 
 -31   3  15     1100.24      999.15    124.01 o 
 -29   3  15     1201.16     1323.48    131.36 o 
 -27   3  15     1850.29     1919.09    145.83 o 
 -25   3  15      146.05      142.05     77.96 o 
 -23   3  15      952.58     1092.93    115.25 o 
 -21   3  15     4309.18     3746.14    174.67 o 
 -19   3  15     2234.42     2207.37    141.04 o 
 -17   3  15      112.21      119.66     73.87 o 
 -15   3  15     4235.51     4188.09    149.05 o 
 -13   3  15     6472.15     5928.50    172.55 o 
 -11   3  15      121.54       82.01     56.74 o 
  -9   3  15     4405.57     4208.90    142.45 o 
  -7   3  15     1839.32     1980.00    103.94 o 
  -5   3  15      692.32      695.85    119.05 o 
  -3   3  15     6830.81     6825.13    213.95 o 
  -1   3  15     1670.40     1607.48    115.36 o 
   1   3  15     2239.81     2179.01    132.39 o 
   3   3  15     2134.68     2235.94    122.96 o 
   5   3  15     1536.11     1262.36    172.92 o 
   7   3  15     2920.24     2969.45    214.17 o 
   9   3  15     1191.15     1242.98    168.89 o 
  11   3  15      947.10     1124.05    164.07 o 
  13   3  15      976.89      715.36    143.65 o 
  15   3  15     1066.33      910.01    157.44 o 
  17   3  15     1040.10      952.43    158.22 o 
  19   3  15      200.15      165.11    121.27 o 
  21   3  15      783.88      779.90    155.10 o 
 -26   4  15        1.79      -71.63     69.65 o 
 -24   4  15       55.68      -12.43     70.80 o 
 -22   4  15      161.21      198.61     80.84 o 
 -20   4  15      818.50      716.20    171.10 o 
 -18   4  15        5.51       26.49     70.77 o 
 -16   4  15     1756.40     1782.17    212.22 o 
 -14   4  15      985.51      924.72    174.35 o 
 -12   4  15        1.08       58.31    115.48 o 
 -10   4  15      463.52      516.93    101.61 o 
  -8   4  15      310.97      367.68     72.56 o 
  -6   4  15      281.64      260.84     82.37 o 
  -4   4  15        0.12      -30.69     63.71 o 
  -2   4  15      551.99      620.93    142.41 o 
   0   4  15      373.86      238.50    114.76 o 
   2   4  15        6.72      123.22    113.98 o 
   4   4  15        5.99     -145.86    107.73 o 
   6   4  15        2.50     -137.92    103.70 o 
   8   4  15       20.22       44.24    109.17 o 
  10   4  15       34.47       37.60    121.53 o 
  12   4  15        0.68       44.11    119.70 o 
  14   4  15       17.40      -57.51    114.37 o 
  -9   5  15      346.42      383.58    140.39 o 
  -7   5  15       68.92      104.35    127.64 o 
  -5   5  15      647.92      336.08    140.13 o 
  -3   5  15       89.11      144.82    127.64 o 
 -36   0  16      507.67      406.89    103.00 o 
 -34   0  16      182.73      228.98    150.48 o 
 -32   0  16      477.91      380.32    174.48 o 
 -30   0  16     1376.98     1297.69    239.47 o 
 -28   0  16     1851.13     1790.76    239.28 o 
 -26   0  16     3228.61     3120.65    156.37 o 
 -24   0  16     1667.42     1501.43    120.59 o 
 -22   0  16      494.82      626.04    163.23 o 
 -20   0  16     4779.03     4753.59    175.05 o 
 -18   0  16     5271.72     4974.67    317.48 o 
 -16   0  16     3596.15     3452.72    144.48 o 
 -14   0  16      700.15      698.09     81.76 o 
 -12   0  16     2745.26     2692.40    147.16 o 
 -10   0  16     1351.86     1607.13     99.11 o 
  -8   0  16     1304.39     1378.94    153.92 o 
  -6   0  16     1659.48     1649.58    161.99 o 
  -4   0  16     1844.28     1643.86    160.69 o 
  -2   0  16     7451.98     7490.51    316.18 o 
   0   0  16     1796.54     2007.91    167.59 o 
   2   0  16      967.58      901.30    124.78 o 
   4   0  16     2038.83     2049.55    163.55 o 
   6   0  16     3705.66     3696.27    210.26 o 
   8   0  16     2491.98     2479.45    173.96 o 
  10   0  16     3659.62     3616.38    209.61 o 
  12   0  16      456.30      696.89    116.97 o 
  14   0  16      127.70      246.96     99.80 o 
  16   0  16     2378.97     2719.38    175.39 o 
  18   0  16      507.74      335.82    100.58 o 
 -35   1  16       32.64       11.09     68.37 o 
 -33   1  16      137.36       47.06     66.50 o 
 -31   1  16       20.03      -66.00     58.27 o 
 -29   1  16       73.75       34.00     59.55 o 
 -27   1  16        2.05       18.46     57.87 o 
 -25   1  16      135.77      129.86     63.32 o 
 -23   1  16      183.33      404.44     71.60 o 
 -21   1  16       23.18       36.06     56.40 o 
 -19   1  16      725.83      685.76     76.76 o 
 -17   1  16      108.47       84.87     55.43 o 
 -15   1  16     2109.74     2119.95    105.08 o 
 -13   1  16     1142.39     1123.32     84.00 o 
 -11   1  16       96.10      116.18     53.41 o 
  -9   1  16       40.41       -0.34     45.89 o 
  -7   1  16      898.37      917.21     95.35 o 
  -5   1  16      313.68      311.50     73.00 o 
  -3   1  16      747.06      696.58     86.02 o 
  -1   1  16      401.54      469.27     75.32 o 
   1   1  16       48.96      -21.78     54.07 o 
   3   1  16      294.03      316.29     68.04 o 
   5   1  16      143.09      120.36     75.60 o 
   7   1  16      192.71      140.64    149.57 o 
   9   1  16      477.52      393.56     72.08 o 
  11   1  16     5908.25     5588.64    267.25 o 
  13   1  16     1005.26     1055.98     92.69 o 
  15   1  16      153.66       93.68     96.80 o 
  17   1  16      636.96      371.34    112.42 o 
  19   1  16      727.25      535.29    121.27 o 
  21   1  16        0.10      125.17     94.20 o 
 -32   2  16      792.19      711.96     93.94 o 
 -30   2  16      852.05      890.87     98.01 o 
 -28   2  16      641.28      809.18    129.88 o 
 -26   2  16     1695.40     1848.97    122.87 o 
 -24   2  16      319.07      223.58     83.86 o 
 -22   2  16     1641.06     1718.64    129.86 o 
 -20   2  16     4344.37     3989.05    146.70 o 
 -18   2  16     2227.29     2219.55    113.95 o 
 -16   2  16     1013.59     1056.73     89.20 o 
 -14   2  16     1462.66     1411.14     96.11 o 
 -12   2  16       47.75      128.93     55.98 o 
 -10   2  16       65.51      116.13     54.29 o 
  -8   2  16       46.48       15.94     49.65 o 
  -6   2  16     3125.48     3217.39    152.40 o 
  -4   2  16      225.23      260.41     71.03 o 
  -2   2  16       28.30        9.98     56.42 o 
   0   2  16     1733.99     1754.60    116.24 o 
   2   2  16     3756.25     3783.65    158.01 o 
   4   2  16     3220.66     3207.72    143.46 o 
   6   2  16     3510.37     3547.61    155.29 o 
   8   2  16     2986.20     3317.52    144.23 o 
  10   2  16     1884.34     1760.83    179.56 o 
  12   2  16       80.84      142.73    107.73 o 
  14   2  16       29.12       -4.03    100.32 o 
  16   2  16     1647.79     1701.89    180.60 o 
  18   2  16      932.00      806.83    145.86 o 
  20   2  16      641.52      548.69    135.32 o 
  22   2  16      736.43      461.12    134.28 o 
 -29   3  16       70.79       11.66     77.52 o 
 -27   3  16       56.02       -7.93     74.14 o 
 -25   3  16      296.54      352.74    146.05 o 
 -23   3  16      108.73        9.60     68.90 o 
 -21   3  16      103.39       79.31     63.50 o 
 -19   3  16        0.59      -13.28     57.38 o 
 -17   3  16     1213.47     1150.33     96.15 o 
 -15   3  16      305.45      341.83     69.55 o 
 -13   3  16      201.26      142.90     66.96 o 
 -11   3  16       40.54      174.05     59.86 o 
  -9   3  16      134.76      166.42     59.27 o 
  -7   3  16       43.33       89.01     65.25 o 
  -5   3  16       94.55      147.94     92.12 o 
  -3   3  16      517.14      558.05     87.93 o 
  -1   3  16      755.99      785.77    137.07 o 
   1   3  16       73.19      134.13     81.32 o 
   3   3  16       38.50      -26.67    110.60 o 
   5   3  16       93.03       91.08    106.30 o 
   7   3  16        9.23       76.51    108.91 o 
   9   3  16      343.04      128.42    115.80 o 
  11   3  16       18.56     -108.91    101.10 o 
  13   3  16       10.22       18.61    112.81 o 
  15   3  16       47.73     -104.61    105.78 o 
  17   3  16      113.95      -38.77    105.52 o 
 -20   4  16      149.93      309.20     91.66 o 
 -18   4  16     2157.22     1971.85    151.24 o 
 -16   4  16     4671.24     4387.43    294.84 o 
 -14   4  16      929.58     1301.30    174.16 o 
 -12   4  16     1857.20     2022.52    128.91 o 
 -10   4  16     2815.71     2869.04    168.59 o 
  -8   4  16      992.18      843.84    107.26 o 
  -6   4  16      634.64      544.32     95.04 o 
  -4   4  16     1294.48     1495.69    224.25 o 
  -2   4  16     1992.15     1252.60    185.93 o 
   0   4  16      866.40      984.44    172.53 o 
   2   4  16     2093.78     1687.96    193.48 o 
   4   4  16      765.35      746.20    162.12 o 
   6   4  16       12.67       43.20    119.44 o 
   8   4  16      240.99      283.52    140.91 o 
 -33   1  17      824.68      631.28    102.38 o 
 -31   1  17      655.61      611.51     90.41 o 
 -29   1  17     1658.83     1419.69    113.14 o 
 -27   1  17      199.88      220.02     71.69 o 
 -25   1  17      933.10     1039.94     95.57 o 
 -23   1  17     3751.15     3783.72    145.70 o 
 -21   1  17       11.31      122.71     61.50 o 
 -19   1  17     1177.05     1215.13     93.80 o 
 -17   1  17     3558.44     3973.94    144.66 o 
 -15   1  17     3286.63     3358.11    129.42 o 
 -13   1  17     2124.56     2342.34    110.34 o 
 -11   1  17       84.04       89.25     52.26 o 
  -9   1  17      816.24      990.12    102.37 o 
  -7   1  17      558.83      475.15     82.78 o 
  -5   1  17     1287.31     1361.96    111.51 o 
  -3   1  17     1031.82      978.37     96.97 o 
  -1   1  17      479.98      391.17     76.24 o 
   1   1  17      249.91      264.57     70.23 o 
   3   1  17     1564.41     1799.51    116.52 o 
   5   1  17     2650.81     2635.32    181.38 o 
   7   1  17     2374.06     2390.14    127.49 o 
   9   1  17     3320.60     3477.30    147.06 o 
  11   1  17     1799.24     1715.16    177.61 o 
  15   1  17      259.87      166.29    103.83 o 
  17   1  17       13.90       22.51     96.54 o 
  19   1  17     1051.11      846.00    137.79 o 
 -30   2  17       84.83       39.37    115.60 o 
 -28   2  17      213.64      148.83     71.29 o 
 -26   2  17       11.94       57.66     64.32 o 
 -24   2  17      309.10      333.92     75.65 o 
 -22   2  17      381.99      445.94     87.41 o 
 -20   2  17       50.09        2.69     57.43 o 
 -18   2  17      250.77      250.04     70.24 o 
 -16   2  17      208.02      318.09     76.28 o 
 -14   2  17      697.90      635.11     78.15 o 
 -12   2  17       52.84       44.16     54.27 o 
 -10   2  17      379.36      386.55     66.48 o 
  -8   2  17      478.60      335.85     77.12 o 
  -6   2  17       18.78      -41.75     56.00 o 
  -4   2  17      397.67      376.75    103.96 o 
  -2   2  17       62.96      103.72     62.76 o 
   0   2  17       20.78      -78.07     73.77 o 
   2   2  17       99.63      122.31     71.27 o 
   4   2  17      476.24      549.50     84.15 o 
   6   2  17      403.74      337.57     75.07 o 
   8   2  17       57.00      -36.82    105.78 o 
  10   2  17     1261.63      999.40    155.49 o 
  12   2  17      186.58      141.82    114.24 o 
  14   2  17       28.83       -8.85    106.43 o 
  16   2  17      123.88      126.47    113.33 o 
  18   2  17      619.01      451.49    133.50 o 
 -25   3  17      501.71      329.67     81.35 o 
 -23   3  17     1125.98     1163.37    104.36 o 
 -21   3  17     1392.44     1280.02    107.20 o 
 -19   3  17      958.71      980.35     96.99 o 
 -17   3  17      246.15      319.77     72.99 o 
 -15   3  17     3141.92     2663.59    128.26 o 
 -13   3  17     1562.25     1543.30    105.23 o 
 -11   3  17       48.53      223.90     64.32 o 
  -9   3  17      510.59      578.55     91.71 o 
  -7   3  17      865.00      806.31    133.63 o 
  -5   3  17      734.21      677.35     99.29 o 
  -3   3  17     2295.40     1933.60    132.73 o 
  -1   3  17     1922.93     1987.26    134.49 o 
   1   3  17       27.91       78.59    120.09 o 
   3   3  17      428.07      338.56    137.79 o 
   5   3  17     1687.10     1279.67    179.95 o 
   7   3  17      611.09      511.74    140.52 o 
   9   3  17     1035.86      781.59    156.40 o 
  11   3  17      193.38      152.88    128.03 o 
 -12   4  17        0.20       94.00     68.70 o 
 -10   4  17       88.95      165.66     86.50 o 
  -8   4  17       56.75      198.50    125.04 o 
  -6   4  17      129.72       58.55    126.34 o 
  -4   4  17      146.59      123.48    131.02 o 
  -2   4  17      949.15      610.75    161.60 o 
   0   4  17      269.90      146.25    132.46 o 
 -30   0  18      908.20      636.65    164.20 o 
 -28   0  18      218.06      258.15    135.06 o 
 -26   0  18      688.97      780.42    168.63 o 
 -24   0  18      258.10      348.83    135.84 o 
 -22   0  18     1809.81     1569.30    197.64 o 
 -20   0  18     4828.19     4562.31    292.63 o 
 -18   0  18     3371.97     3448.14    257.10 o 
 -16   0  18     1111.83      955.95    158.48 o 
 -14   0  18      253.72      267.51    117.62 o 
 -12   0  18      923.74     1070.31    159.13 o 
 -10   0  18       80.21       98.76    101.75 o 
  -8   0  18      219.43      189.58    103.05 o 
  -6   0  18      122.39      197.90    106.04 o 
  -4   0  18     1180.90     1302.96    158.74 o 
  -2   0  18     1327.11     1658.04    170.84 o 
   0   0  18     2075.93     2267.88    187.10 o 
   2   0  18      206.02      195.56     92.12 o 
   4   0  18       55.20       16.52     80.41 o 
   6   0  18     3647.88     3852.67    226.92 o 
  10   0  18      247.56      189.19    106.95 o 
  12   0  18      143.99      276.23    110.08 o 
  14   0  18      483.29      199.98    103.57 o 
 -29   1  18      234.05      264.66     78.72 o 
 -27   1  18        6.94      -90.25     60.17 o 
 -25   1  18       56.56       61.92     64.46 o 
 -23   1  18       27.86      -39.58     58.88 o 
 -21   1  18       28.45       30.73     61.64 o 
 -19   1  18      166.66      136.25     93.14 o 
 -17   1  18       61.31       40.59     57.43 o 
 -15   1  18      829.12      845.17     82.64 o 
 -13   1  18       68.92        1.69     52.37 o 
 -11   1  18     1753.27     1730.87    131.83 o 
  -9   1  18      504.87      439.03     85.84 o 
  -7   1  18      328.14      315.62     79.07 o 
  -5   1  18     1655.24     1675.94    129.98 o 
  -3   1  18      322.31      366.88     78.49 o 
  -1   1  18       44.78       25.85     59.21 o 
   1   1  18       66.54       15.68     58.40 o 
   3   1  18      164.15       85.97     62.02 o 
   5   1  18       15.67      -13.40     71.30 o 
   7   1  18      854.92      851.23     95.58 o 
   9   1  18       27.49       70.83     62.91 o 
  11   1  18       87.78       10.41    104.35 o 
  13   1  18      342.85      294.45    118.27 o 
  15   1  18      350.59       64.41    109.43 o 
 -26   2  18     2211.60     1870.36    245.90 o 
 -24   2  18      104.84       94.33     70.00 o 
 -22   2  18     1122.85     1175.40    128.33 o 
 -20   2  18     1797.34     1705.31    160.13 o 
 -18   2  18      196.01      165.09     67.04 o 
 -16   2  18      822.17      821.60     88.50 o 
 -14   2  18     3461.23     3481.24    203.10 o 
 -12   2  18     3522.31     3348.89    135.95 o 
 -10   2  18     1131.32     1055.76    142.80 o 
  -8   2  18      159.78      143.57     70.99 o 
  -6   2  18       13.83       34.47     64.75 o 
  -4   2  18      177.71       25.53     65.58 o 
  -2   2  18      515.05      600.80    110.60 o 
   0   2  18     2642.24     2442.88    189.32 o 
   2   2  18     2803.93     2586.43    149.05 o 
   4   2  18      106.73      172.04     71.89 o 
   6   2  18      476.83      461.90    139.22 o 
   8   2  18     2425.26     1649.32    191.53 o 
  12   2  18     2397.98     1539.90    186.32 o 
 -19   3  18      174.73      178.29     72.60 o 
 -17   3  18      210.98      167.03     71.58 o 
 -15   3  18      184.00      208.29     70.01 o 
 -13   3  18       22.95       90.83     61.49 o 
 -11   3  18      215.40      174.96     79.86 o 
  -9   3  18       41.08       22.16     87.96 o 
  -7   3  18      743.03      751.54    141.82 o 
  -5   3  18      381.34      321.17     87.00 o 
  -3   3  18      322.23      289.26     87.96 o 
  -1   3  18      135.37      230.95    137.92 o 
   1   3  18        8.30       61.28    123.87 o 
   3   3  18        8.08      -61.93    115.80 o 
   5   3  18       75.15        1.04    111.77 o 
 -23   1  19     1458.45     1354.61    153.21 o 
 -21   1  19      128.05      160.64     88.44 o 
 -19   1  19       85.97       80.18     79.65 o 
 -17   1  19     3412.22     3507.57    185.27 o 
 -15   1  19     1476.02     1462.27    133.51 o 
 -13   1  19      884.27      922.77    129.72 o 
 -11   1  19     4141.41     4203.92    190.72 o 
  -9   1  19     1434.22     1346.26    121.74 o 
  -7   1  19     1140.53     1187.75    115.02 o 
  -5   1  19      418.70      410.42    111.12 o 
  -3   1  19      132.22      259.58     78.24 o 
  -1   1  19      349.36      388.07     81.70 o 
   1   1  19      567.19      690.07    111.18 o 
   3   1  19     2072.96     2151.04    182.68 o 
   5   1  19      536.31      599.77    103.96 o 
   7   1  19       11.24      170.73     71.49 o 
   9   1  19     1250.59      882.95    154.18 o 
 -18   2  19      593.42      521.38     82.01 o 
 -16   2  19      370.11      430.36     78.14 o 
 -14   2  19      508.66      627.19    119.93 o 
 -12   2  19      312.73      367.77     89.25 o 
 -10   2  19      427.39      372.06     90.11 o 
  -8   2  19     2471.41     2375.04    151.93 o 
  -6   2  19       22.03      155.77     77.68 o 
  -4   2  19       30.01        1.55     66.76 o 
  -2   2  19       83.32      171.49    100.84 o 
   0   2  19      130.16      156.71     79.84 o 
   2   2  19        9.49       75.47    122.44 o 
   4   2  19      149.15       11.58    116.19 o 
 -16   0  20       12.22       87.18    120.62 o 
 -14   0  20     2697.34     2271.00    225.62 o 
 -12   0  20      487.91      618.82    147.94 o 
 -10   0  20     2458.88     2551.27    228.09 o 
  -8   0  20     1244.95     1076.82    165.37 o 
  -6   0  20       22.32        7.16     96.02 o 
  -4   0  20      305.80      356.51    119.18 o 
  -2   0  20       61.50       10.15     93.03 o 
   0   0  20       11.78       83.66     97.85 o 
   2   0  20       16.29       -0.52     91.21 o 
 -15   1  20        2.37      -55.20     76.96 o 
 -13   1  20       54.04       26.79     75.04 o 
 -11   1  20      144.04      268.57     87.09 o 
  -9   1  20      802.64      912.77    111.43 o 
  -7   1  20       87.73       72.84     72.98 o 
  -5   1  20      685.83      698.96    101.86 o 
  -3   1  20        3.93       -4.71     67.36 o 
  -1   1  20       42.95       89.12     69.50 o 
                                                 
